# Supplementary material for: 1-[3-(Naphthalen-1-yl)phen­yl]naphthal­ene
Source: Acta Crystallogr Sect E Struct Rep Online. 2013 Jan 31;69(Pt 2):o307. doi: 10.1107/S1600536813002407 (PMC3569826; doi:10.1107/S1600536813002407)
Supplement: Supplementary file 1 [file e-69-0o307-sup1.cif]

##############################################################################
#                                                                            #
# This CIF contains the data in a paper accepted for publication in          #
# Acta Crystallographica Section E. It conforms to the requirements of       #
# Notes for Authors for Acta Crystallographica Section E, and has been       #
# peer reviewed under the auspices of the IUCr Commission on Journals.       #
#                                                                            #
# Full details of the Crystallographic Information File format               #
# are given in the paper "The Crystallographic Information File (CIF):       #
# a New Standard Archive File for Crystallography" by S. R. Hall, F. H.      #
# Allen and I. D. Brown [Acta Cryst. (1991), A47, 655-685].                  #
#                                                                            #
# The current version of the core CIF dictionary is obtainable from          #
# ftp://ftp.iucr.org/pub/cif_core.dic.                                       #
#                                                                            #
# Software is freely available for graphical display of the structure(s)     #
# in this CIF. For information consult the CIF software page                 #
# http://www.iucr.org/resources/cif/software.                                #
#                                                                            #
# This file may be used for bona fide research purposes within the           #
# scientific community so long as proper attribution is given to the journal # 
# article from which it was obtained.                                        #
#                                                                            #
##############################################################################
data_global
_audit_creation_method     'WinGX routine CIF_UPDATE'
_audit_conform_dict_name     cif_core.dic
_audit_conform_dict_version     2.3
_journal_date_recd_electronic     2013-01-17
_journal_date_accepted     2013-01-23
_journal_name_full     'Acta Crystallographica, Section E'
_journal_year     2013
_journal_volume     69
_journal_issue      2
_journal_page_first     o307
_journal_page_last     o307
_journal_paper_category     QO
_journal_paper_doi     10.1107/S1600536813002407
_journal_coeditor_code     TK5189
_publ_contact_author_name     'Fronczek, Frank R.'
_publ_contact_author_address
;
Department of Chemistry
Louisiana State University
Baton Rouge
LA 70803-1804
USA
;
_publ_contact_author_email     ffroncz@lsu.edu
_publ_contact_author_fax     '225-578-3458'
_publ_contact_author_phone     '225-578-8270'
_publ_section_title
;
1-[3-(Naphthalen-1-yl)phenyl]naphthalene
;
_publ_section_title_footnote
;
 CAS 103068--16--2.
;
loop_
    _publ_author_name
    _publ_author_footnote
    _publ_author_address
    'Tummala, Manorama' .
;
Department of Chemistry
Louisiana State University
Baton Rouge
LA 70803-1804
USA
;
    'Dhar, Raj K.' .
;
Department of Chemistry
Louisiana State University
Baton Rouge
LA 70803-1804
USA
;
    'Fronczek, Frank R.' .
;
Department of Chemistry
Louisiana State University
Baton Rouge
LA 70803-1804
USA
;
    'Watkins, Steven F.' .
;
Department of Chemistry
Louisiana State University
Baton Rouge
LA 70803-1804
USA
;
data_I
_audit_creation_method     'WinGX routine CIF_UPDATE'
_chemical_name_systematic
;
1-[3-(Naphthalen-1-yl)phenyl]naphthalene
;
_chemical_formula_moiety     'C26 H18'
_chemical_formula_sum     'C26 H18'
_chemical_formula_iupac     'C26 H18'
_chemical_formula_weight     330.4
_chemical_melting_point     131.5(5)
_symmetry_cell_setting     triclinic
_symmetry_space_group_name_H-M     'P -1'
_symmetry_space_group_name_Hall     '-P 1'
loop_
    _symmetry_equiv_pos_as_xyz
    'x, y, z'
    '-x, -y, -z'
_cell_length_a     7.62720(10)
_cell_length_b     10.8453(2)
_cell_length_c     11.8454(2)
_cell_angle_alpha     106.0798(8)
_cell_angle_beta     96.2976(8)
_cell_angle_gamma     108.4307(9)
_cell_volume     872.05(2)
_cell_formula_units_Z     2
_cell_measurement_reflns_used     5528
_cell_measurement_theta_min     2.546
_cell_measurement_theta_max     32.577
_cell_measurement_temperature     100.0(5)
_cell_measurement_pressure     101.3
_exptl_crystal_description     prism
_exptl_crystal_colour     colourless
_exptl_crystal_size_max     0.28
_exptl_crystal_size_mid     0.22
_exptl_crystal_size_min     0.15
_exptl_crystal_density_diffrn     1.258
_exptl_crystal_density_method     'not measured'
_exptl_crystal_F_000     348
_exptl_absorpt_coefficient_mu     0.071
_exptl_absorpt_correction_type     multi-scan
_exptl_absorpt_process_details     '(SCALEPACK; Otwinowski & Minor, 1997)'
_exptl_absorpt_correction_T_min     0.9804
_exptl_absorpt_correction_T_max     0.9894
_diffrn_ambient_temperature     100.0(5)
_diffrn_radiation_type     MoK\a
_diffrn_radiation_wavelength     0.71073
_diffrn_radiation_source     'fine-focus sealed tube'
_diffrn_radiation_monochromator     graphite
_diffrn_measurement_device     'Nonius KappaCCD'
_diffrn_measurement_method     '\f and \w scans'
_diffrn_detector_area_resol_mean     9
_diffrn_reflns_number     11174
_diffrn_reflns_av_R_equivalents     0.0248
_diffrn_reflns_theta_min     2.88
_diffrn_reflns_theta_max     32.62
_diffrn_reflns_theta_full     32.62
_diffrn_measured_fraction_theta_max     0.983
_diffrn_measured_fraction_theta_full     0.983
_diffrn_reflns_limit_h_min     -11
_diffrn_reflns_limit_h_max     11
_diffrn_reflns_limit_k_min     -16
_diffrn_reflns_limit_k_max     16
_diffrn_reflns_limit_l_min     -17
_diffrn_reflns_limit_l_max     17
_reflns_number_total     6272
_reflns_number_gt     4659
_reflns_threshold_expression     I>2\s(I)
_refine_ls_structure_factor_coef     Fsqd
_refine_ls_matrix_type     full
_refine_ls_R_factor_gt     0.050
_refine_ls_wR_factor_ref     0.1384
_refine_ls_goodness_of_fit_ref     1.046
_refine_ls_restrained_S_all     1.046
_refine_ls_number_reflns     6272
_refine_ls_number_parameters     289
_refine_ls_number_restraints     0
_refine_ls_number_constraints     0
_refine_ls_hydrogen_treatment     refxyz
_refine_ls_weighting_scheme     calc
_refine_ls_weighting_details
         'calc w=1/[\s^2^(Fo^2^)+(0.0681P)^2^+0.1782P] where P=(Fo^2^+2Fc^2^)/3'
_atom_sites_solution_hydrogens     geom
_atom_sites_solution_primary     direct
_atom_sites_solution_secondary     difmap
_refine_ls_shift/su_max     0.001
_refine_diff_density_max     0.355
_refine_diff_density_min     -0.245
_refine_ls_extinction_method     none
_refine_ls_extinction_coef     ?
loop_
    _atom_type_symbol
    _atom_type_description
    _atom_type_scat_dispersion_real
    _atom_type_scat_dispersion_imag
    _atom_type_scat_source
    C C 0.0033 0.0016 'International Tables Vol C Tables 4.2.6.8 and 6.1.1.4'
    H H 0 0 'International Tables Vol C Tables 4.2.6.8 and 6.1.1.4'
_computing_data_collection     'COLLECT (Nonius, 2000)'
_computing_cell_refinement     'SCALEPACK (Otwinowski & Minor, 1997)'
_computing_data_reduction     'DENZO and SCALEPACK (Otwinowski & Minor, 1997)'
_computing_structure_solution     'SIR2002 (Burla <i>et al.</i>, 2003)'
_computing_structure_refinement     'SHELXL97 (Sheldrick, 2008)'
_computing_molecular_graphics     'ORTEP-3 for Windows (Farrugia, 2012)'
_computing_publication_material     'WinGX (Farrugia, 2012)'
loop_
    _atom_site_type_symbol
    _atom_site_label
    _atom_site_fract_x
    _atom_site_fract_y
    _atom_site_fract_z
    _atom_site_U_iso_or_equiv
    _atom_site_adp_type
    _atom_site_calc_flag
    _atom_site_refinement_flags
    _atom_site_occupancy
    _atom_site_disorder_assembly
    _atom_site_disorder_group
    C C1 0.82582(14) 0.47008(10) 0.81621(9) 0.01484(18) Uani d . 1 . .
    C C2 0.69555(14) 0.50351(10) 0.74916(9) 0.01559(18) Uani d . 1 . .
    H H2 0.5744(18) 0.4321(13) 0.7006(12) 0.019 Uiso d . 1 . .
    C C3 0.73683(14) 0.63687(10) 0.74479(9) 0.01583(18) Uani d . 1 . .
    C C4 0.91076(15) 0.73893(10) 0.81138(9) 0.0186(2) Uani d . 1 . .
    H H4 0.9414(19) 0.8349(14) 0.8107(13) 0.022 Uiso d . 1 . .
    C C5 1.04081(15) 0.70701(11) 0.87862(9) 0.0192(2) Uani d . 1 . .
    H H5 1.159(2) 0.7783(14) 0.9277(13) 0.023 Uiso d . 1 . .
    C C6 0.99993(14) 0.57264(10) 0.87979(9) 0.01680(19) Uani d . 1 . .
    H H6 1.0961(19) 0.5510(13) 0.9275(12) 0.02 Uiso d . 1 . .
    C C7 0.78015(13) 0.32634(10) 0.81691(9) 0.01449(18) Uani d . 1 . .
    C C8 0.89726(15) 0.25621(11) 0.77886(10) 0.01835(19) Uani d . 1 . .
    H H8 1.013(2) 0.3032(14) 0.7538(13) 0.022 Uiso d . 1 . .
    C C9 0.85267(16) 0.11697(11) 0.77163(10) 0.0213(2) Uani d . 1 . .
    H H9 0.939(2) 0.0692(15) 0.7408(14) 0.026 Uiso d . 1 . .
    C C10 0.69203(16) 0.04918(10) 0.80376(10) 0.0200(2) Uani d . 1 . .
    H H10 0.658(2) -0.0494(14) 0.7972(13) 0.024 Uiso d . 1 . .
    C C11 0.57133(14) 0.11841(10) 0.84745(9) 0.01646(19) Uani d . 1 . .
    C C12 0.40719(16) 0.05083(11) 0.88491(10) 0.0216(2) Uani d . 1 . .
    H H12 0.380(2) -0.0479(15) 0.8764(13) 0.026 Uiso d . 1 . .
    C C13 0.29543(16) 0.11944(12) 0.93179(11) 0.0241(2) Uani d . 1 . .
    H H13 0.183(2) 0.0731(15) 0.9603(13) 0.029 Uiso d . 1 . .
    C C14 0.34088(16) 0.25987(11) 0.94264(10) 0.0217(2) Uani d . 1 . .
    H H14 0.261(2) 0.3096(14) 0.9777(13) 0.026 Uiso d . 1 . .
    C C15 0.49569(14) 0.32721(10) 0.90471(9) 0.01736(19) Uani d . 1 . .
    H H15 0.5279(19) 0.4277(14) 0.9140(13) 0.021 Uiso d . 1 . .
    C C16 0.61575(14) 0.25913(9) 0.85565(9) 0.01443(18) Uani d . 1 . .
    C C17 0.59275(14) 0.66850(10) 0.67417(9) 0.01692(19) Uani d . 1 . .
    C C18 0.41114(16) 0.63294(12) 0.69381(11) 0.0235(2) Uani d . 1 . .
    H H18 0.378(2) 0.5841(15) 0.7523(14) 0.028 Uiso d . 1 . .
    C C19 0.27133(17) 0.66524(14) 0.63265(12) 0.0287(3) Uani d . 1 . .
    H H19 0.139(2) 0.6350(16) 0.6469(14) 0.034 Uiso d . 1 . .
    C C20 0.31553(16) 0.73679(13) 0.55434(11) 0.0247(2) Uani d . 1 . .
    H H20 0.216(2) 0.7599(15) 0.5088(14) 0.03 Uiso d . 1 . .
    C C21 0.49962(15) 0.77453(10) 0.53030(9) 0.01804(19) Uani d . 1 . .
    C C22 0.54657(16) 0.84667(11) 0.44775(9) 0.0201(2) Uani d . 1 . .
    H H22 0.4519(19) 0.8779(14) 0.4119(13) 0.024 Uiso d . 1 . .
    C C23 0.71984(16) 0.87506(11) 0.41886(10) 0.0220(2) Uani d . 1 . .
    H H23 0.751(2) 0.9230(14) 0.3557(14) 0.026 Uiso d . 1 . .
    C C24 0.85601(16) 0.83222(11) 0.47117(10) 0.0215(2) Uani d . 1 . .
    H H24 0.983(2) 0.8506(15) 0.4477(13) 0.026 Uiso d . 1 . .
    C C25 0.81667(15) 0.76545(11) 0.55395(10) 0.01813(19) Uani d . 1 . .
    H H25 0.9135(19) 0.7354(14) 0.5896(13) 0.022 Uiso d . 1 . .
    C C26 0.63915(14) 0.73646(10) 0.58754(9) 0.01580(18) Uani d . 1 . .
loop_
    _atom_site_aniso_label
    _atom_site_aniso_U_11
    _atom_site_aniso_U_22
    _atom_site_aniso_U_33
    _atom_site_aniso_U_12
    _atom_site_aniso_U_13
    _atom_site_aniso_U_23
    C1 0.0164(4) 0.0144(4) 0.0145(4) 0.0052(3) 0.0046(3) 0.0059(3)
    C2 0.0164(4) 0.0139(4) 0.0158(4) 0.0050(3) 0.0026(3) 0.0049(3)
    C3 0.0181(4) 0.0162(4) 0.0149(4) 0.0068(3) 0.0050(3) 0.0065(3)
    C4 0.0229(5) 0.0152(4) 0.0176(5) 0.0046(4) 0.0059(4) 0.0072(4)
    C5 0.0195(5) 0.0178(4) 0.0166(5) 0.0007(4) 0.0028(4) 0.0074(4)
    C6 0.0160(4) 0.0188(4) 0.0152(4) 0.0041(3) 0.0030(3) 0.0079(3)
    C7 0.0153(4) 0.0141(4) 0.0137(4) 0.0051(3) 0.0016(3) 0.0048(3)
    C8 0.0185(5) 0.0197(4) 0.0188(5) 0.0089(4) 0.0047(4) 0.0068(4)
    C9 0.0251(5) 0.0205(5) 0.0217(5) 0.0134(4) 0.0046(4) 0.0062(4)
    C10 0.0262(5) 0.0152(4) 0.0192(5) 0.0098(4) 0.0019(4) 0.0054(4)
    C11 0.0197(5) 0.0131(4) 0.0150(4) 0.0044(3) 0.0010(3) 0.0050(3)
    C12 0.0237(5) 0.0169(4) 0.0217(5) 0.0023(4) 0.0036(4) 0.0089(4)
    C13 0.0213(5) 0.0239(5) 0.0247(5) 0.0024(4) 0.0066(4) 0.0106(4)
    C14 0.0205(5) 0.0236(5) 0.0218(5) 0.0078(4) 0.0076(4) 0.0078(4)
    C15 0.0189(5) 0.0163(4) 0.0175(5) 0.0067(4) 0.0047(4) 0.0059(4)
    C16 0.0158(4) 0.0134(4) 0.0134(4) 0.0049(3) 0.0014(3) 0.0046(3)
    C17 0.0193(4) 0.0163(4) 0.0178(5) 0.0086(4) 0.0052(4) 0.0066(4)
    C18 0.0218(5) 0.0307(5) 0.0265(6) 0.0132(4) 0.0112(4) 0.0159(5)
    C19 0.0212(5) 0.0429(7) 0.0334(6) 0.0174(5) 0.0124(5) 0.0205(5)
    C20 0.0235(5) 0.0332(6) 0.0253(6) 0.0175(5) 0.0068(4) 0.0127(5)
    C21 0.0207(5) 0.0182(4) 0.0162(4) 0.0100(4) 0.0023(4) 0.0044(4)
    C22 0.0250(5) 0.0188(4) 0.0165(5) 0.0099(4) 0.0000(4) 0.0049(4)
    C23 0.0264(5) 0.0209(5) 0.0176(5) 0.0062(4) 0.0018(4) 0.0087(4)
    C24 0.0219(5) 0.0233(5) 0.0208(5) 0.0072(4) 0.0060(4) 0.0103(4)
    C25 0.0190(5) 0.0191(4) 0.0193(5) 0.0086(4) 0.0052(4) 0.0087(4)
    C26 0.0183(4) 0.0143(4) 0.0158(4) 0.0073(3) 0.0037(3) 0.0048(3)
_geom_special_details
;
All e.s.d.'s (except the e.s.d. in the dihedral angle between two l.s. planes)
are estimated using the full covariance matrix. The cell e.s.d.'s are taken
into account individually in the estimation of e.s.d.'s in distances, angles
and torsion angles; correlations between e.s.d.'s in cell parameters are only
used when they are defined by crystal symmetry. An approximate (isotropic)
treatment of cell e.s.d.'s is used for estimating e.s.d.'s involving l.s.
planes.
;
loop_
    _geom_bond_atom_site_label_1
    _geom_bond_atom_site_label_2
    _geom_bond_site_symmetry_2
    _geom_bond_distance
    _geom_bond_publ_flag
    C1 C6 . 1.3966(14) ?
    C1 C2 . 1.4013(13) ?
    C1 C7 . 1.4886(13) ?
    C2 C3 . 1.3966(13) ?
    C2 H2 . 0.984(13) ?
    C3 C4 . 1.4019(14) ?
    C3 C17 . 1.4902(14) ?
    C4 C5 . 1.3909(15) ?
    C4 H4 . 0.995(13) ?
    C5 C6 . 1.3949(14) ?
    C5 H5 . 0.973(14) ?
    C6 H6 . 1.001(13) ?
    C7 C8 . 1.3811(14) ?
    C7 C16 . 1.4309(14) ?
    C8 C9 . 1.4144(15) ?
    C8 H8 . 0.991(14) ?
    C9 C10 . 1.3690(16) ?
    C9 H9 . 0.999(15) ?
    C10 C11 . 1.4161(15) ?
    C10 H10 . 0.996(14) ?
    C11 C12 . 1.4223(15) ?
    C11 C16 . 1.4273(13) ?
    C12 C13 . 1.3656(17) ?
    C12 H12 . 0.998(14) ?
    C13 C14 . 1.4157(16) ?
    C13 H13 . 0.992(15) ?
    C14 C15 . 1.3720(15) ?
    C14 H14 . 0.988(15) ?
    C15 C16 . 1.4241(14) ?
    C15 H15 . 1.010(13) ?
    C17 C18 . 1.3799(15) ?
    C17 C26 . 1.4337(14) ?
    C18 C19 . 1.4113(16) ?
    C18 H18 . 0.990(15) ?
    C19 C20 . 1.3704(17) ?
    C19 H19 . 1.007(16) ?
    C20 C21 . 1.4174(16) ?
    C20 H20 . 1.016(15) ?
    C21 C22 . 1.4212(15) ?
    C21 C26 . 1.4272(13) ?
    C22 C23 . 1.3634(16) ?
    C22 H22 . 0.992(14) ?
    C23 C24 . 1.4149(15) ?
    C23 H23 . 1.031(15) ?
    C24 C25 . 1.3771(14) ?
    C24 H24 . 1.010(15) ?
    C25 C26 . 1.4173(14) ?
    C25 H25 . 0.995(14) ?
loop_
    _geom_angle_atom_site_label_1
    _geom_angle_atom_site_label_2
    _geom_angle_atom_site_label_3
    _geom_angle_site_symmetry_1
    _geom_angle_site_symmetry_3
    _geom_angle
    _geom_angle_publ_flag
    C6 C1 C2 . . 119.05(9) ?
    C6 C1 C7 . . 120.75(9) ?
    C2 C1 C7 . . 120.18(8) ?
    C3 C2 C1 . . 121.27(9) ?
    C3 C2 H2 . . 118.1(7) ?
    C1 C2 H2 . . 120.5(7) ?
    C2 C3 C4 . . 118.73(9) ?
    C2 C3 C17 . . 119.48(9) ?
    C4 C3 C17 . . 121.74(9) ?
    C5 C4 C3 . . 120.47(9) ?
    C5 C4 H4 . . 119.7(8) ?
    C3 C4 H4 . . 119.8(8) ?
    C4 C5 C6 . . 120.26(9) ?
    C4 C5 H5 . . 120.7(8) ?
    C6 C5 H5 . . 119.0(8) ?
    C5 C6 C1 . . 120.18(9) ?
    C5 C6 H6 . . 119.3(8) ?
    C1 C6 H6 . . 120.5(7) ?
    C8 C7 C16 . . 119.38(9) ?
    C8 C7 C1 . . 119.62(9) ?
    C16 C7 C1 . . 121.00(8) ?
    C7 C8 C9 . . 121.24(10) ?
    C7 C8 H8 . . 119.6(8) ?
    C9 C8 H8 . . 119.1(8) ?
    C10 C9 C8 . . 120.22(10) ?
    C10 C9 H9 . . 121.2(8) ?
    C8 C9 H9 . . 118.6(8) ?
    C9 C10 C11 . . 120.51(9) ?
    C9 C10 H10 . . 120.8(8) ?
    C11 C10 H10 . . 118.7(8) ?
    C10 C11 C12 . . 121.23(9) ?
    C10 C11 C16 . . 119.64(9) ?
    C12 C11 C16 . . 119.13(9) ?
    C13 C12 C11 . . 121.13(10) ?
    C13 C12 H12 . . 122.3(8) ?
    C11 C12 H12 . . 116.6(8) ?
    C12 C13 C14 . . 120.05(10) ?
    C12 C13 H13 . . 121.2(9) ?
    C14 C13 H13 . . 118.8(8) ?
    C15 C14 C13 . . 120.27(10) ?
    C15 C14 H14 . . 119.9(8) ?
    C13 C14 H14 . . 119.8(8) ?
    C14 C15 C16 . . 121.25(9) ?
    C14 C15 H15 . . 119.6(8) ?
    C16 C15 H15 . . 119.1(8) ?
    C15 C16 C11 . . 118.13(9) ?
    C15 C16 C7 . . 122.94(9) ?
    C11 C16 C7 . . 118.92(9) ?
    C18 C17 C26 . . 119.33(9) ?
    C18 C17 C3 . . 119.14(9) ?
    C26 C17 C3 . . 121.53(9) ?
    C17 C18 C19 . . 121.38(10) ?
    C17 C18 H18 . . 119.4(8) ?
    C19 C18 H18 . . 119.3(9) ?
    C20 C19 C18 . . 120.19(11) ?
    C20 C19 H19 . . 120.4(9) ?
    C18 C19 H19 . . 119.4(9) ?
    C19 C20 C21 . . 120.53(10) ?
    C19 C20 H20 . . 121.2(9) ?
    C21 C20 H20 . . 118.2(9) ?
    C20 C21 C22 . . 121.15(9) ?
    C20 C21 C26 . . 119.53(9) ?
    C22 C21 C26 . . 119.29(9) ?
    C23 C22 C21 . . 121.06(9) ?
    C23 C22 H22 . . 119.8(8) ?
    C21 C22 H22 . . 119.1(8) ?
    C22 C23 C24 . . 119.94(10) ?
    C22 C23 H23 . . 120.9(8) ?
    C24 C23 H23 . . 119.1(8) ?
    C25 C24 C23 . . 120.38(10) ?
    C25 C24 H24 . . 119.7(8) ?
    C23 C24 H24 . . 119.9(8) ?
    C24 C25 C26 . . 121.10(9) ?
    C24 C25 H25 . . 119.5(8) ?
    C26 C25 H25 . . 119.4(8) ?
    C25 C26 C21 . . 118.13(9) ?
    C25 C26 C17 . . 123.00(9) ?
    C21 C26 C17 . . 118.85(9) ?
loop_
    _geom_torsion_atom_site_label_1
    _geom_torsion_atom_site_label_2
    _geom_torsion_atom_site_label_3
    _geom_torsion_atom_site_label_4
    _geom_torsion_site_symmetry_1
    _geom_torsion_site_symmetry_2
    _geom_torsion_site_symmetry_3
    _geom_torsion_site_symmetry_4
    _geom_torsion
    _geom_torsion_publ_flag
    C6 C1 C2 C3 . . . . 0.09(15) ?
    C7 C1 C2 C3 . . . . -178.50(9) ?
    C1 C2 C3 C4 . . . . -1.45(15) ?
    C1 C2 C3 C17 . . . . -178.88(9) ?
    C2 C3 C4 C5 . . . . 1.18(15) ?
    C17 C3 C4 C5 . . . . 178.55(10) ?
    C3 C4 C5 C6 . . . . 0.46(16) ?
    C4 C5 C6 C1 . . . . -1.86(16) ?
    C2 C1 C6 C5 . . . . 1.58(15) ?
    C7 C1 C6 C5 . . . . -179.85(10) ?
    C6 C1 C7 C8 . . . . -57.09(13) ?
    C2 C1 C7 C8 . . . . 121.46(11) ?
    C6 C1 C7 C16 . . . . 123.36(11) ?
    C2 C1 C7 C16 . . . . -58.08(13) ?
    C16 C7 C8 C9 . . . . 3.27(15) ?
    C1 C7 C8 C9 . . . . -176.28(9) ?
    C7 C8 C9 C10 . . . . -0.69(16) ?
    C8 C9 C10 C11 . . . . -1.62(16) ?
    C9 C10 C11 C12 . . . . -177.93(10) ?
    C9 C10 C11 C16 . . . . 1.29(15) ?
    C10 C11 C12 C13 . . . . 177.18(10) ?
    C16 C11 C12 C13 . . . . -2.04(16) ?
    C11 C12 C13 C14 . . . . 0.68(17) ?
    C12 C13 C14 C15 . . . . 0.87(17) ?
    C13 C14 C15 C16 . . . . -1.04(16) ?
    C14 C15 C16 C11 . . . . -0.33(15) ?
    C14 C15 C16 C7 . . . . -178.95(10) ?
    C10 C11 C16 C15 . . . . -177.40(9) ?
    C12 C11 C16 C15 . . . . 1.83(14) ?
    C10 C11 C16 C7 . . . . 1.28(14) ?
    C12 C11 C16 C7 . . . . -179.48(9) ?
    C8 C7 C16 C15 . . . . 175.10(9) ?
    C1 C7 C16 C15 . . . . -5.35(15) ?
    C8 C7 C16 C11 . . . . -3.52(14) ?
    C1 C7 C16 C11 . . . . 176.03(9) ?
    C2 C3 C17 C18 . . . . 51.58(14) ?
    C4 C3 C17 C18 . . . . -125.77(12) ?
    C2 C3 C17 C26 . . . . -129.21(11) ?
    C4 C3 C17 C26 . . . . 53.44(14) ?
    C26 C17 C18 C19 . . . . -1.65(17) ?
    C3 C17 C18 C19 . . . . 177.57(11) ?
    C17 C18 C19 C20 . . . . -1.89(19) ?
    C18 C19 C20 C21 . . . . 2.44(19) ?
    C19 C20 C21 C22 . . . . 178.91(11) ?
    C19 C20 C21 C26 . . . . 0.53(17) ?
    C20 C21 C22 C23 . . . . -175.72(10) ?
    C26 C21 C22 C23 . . . . 2.66(15) ?
    C21 C22 C23 C24 . . . . 0.14(16) ?
    C22 C23 C24 C25 . . . . -1.92(17) ?
    C23 C24 C25 C26 . . . . 0.83(17) ?
    C24 C25 C26 C21 . . . . 1.96(15) ?
    C24 C25 C26 C17 . . . . -179.34(10) ?
    C20 C21 C26 C25 . . . . 174.76(10) ?
    C22 C21 C26 C25 . . . . -3.65(14) ?
    C20 C21 C26 C17 . . . . -4.00(14) ?
    C22 C21 C26 C17 . . . . 177.59(9) ?
    C18 C17 C26 C25 . . . . -174.15(10) ?
    C3 C17 C26 C25 . . . . 6.64(15) ?
    C18 C17 C26 C21 . . . . 4.54(15) ?
    C3 C17 C26 C21 . . . . -174.67(9) ?
