# Supplementary material for: 1-[3-(Naphthalen-1-yl)phen­yl]naphthal­ene
Source: Acta Crystallogr Sect E Struct Rep Online. 2013 Jan 31;69(Pt 2):o307. doi: 10.1107/S1600536813002407 (PMC3569826; doi:10.1107/S1600536813002407)
Supplement: Supplementary file 2 [file e-69-0o307-Isup2.hkl]

#
# h,k,l, Fc-squared, Fo-squared, sigma(Fo-squared) and status flag
#
data_I
_shelx_title ' Dhar22cryo Tumalla-Watkins C26 H18 in P -1'
_shelx_refln_list_code          4
_shelx_F_calc_maximum       98.34
_exptl_crystal_F_000       348.00
_reflns_d_resolution_high  0.6593
 
loop_
 _symmetry_equiv_pos_as_xyz
 'x, y, z'
 '-x, -y, -z'
 
_cell_length_a     7.6272
_cell_length_b    10.8453
_cell_length_c    11.8454
_cell_angle_alpha 106.080
_cell_angle_beta   96.298
_cell_angle_gamma 108.431
 
_shelx_F_squared_multiplier     1.000
 
loop_
 _refln_index_h
 _refln_index_k
 _refln_index_l
 _refln_F_squared_calc
 _refln_F_squared_meas
 _refln_F_squared_sigma
 _refln_observed_status
   1   0   0     1720.66     1592.22     33.45 o
   2   0   0      158.41      162.66      2.53 o
   3   0   0       97.26       90.38      2.70 o
   4   0   0        7.75        7.25      0.53 o
   5   0   0       25.74       22.62      0.85 o
   6   0   0       10.44       13.14      1.07 o
   7   0   0      101.63      101.62      2.89 o
   8   0   0        0.18        1.15      1.46 o
   9   0   0       38.46       42.20      2.45 o
  10   0   0       60.24       57.65      4.26 o
 -10   1   0       76.05       81.88      4.62 o
  -9   1   0        7.22        7.53      4.08 o
  -8   1   0       41.30       35.72      4.11 o
  -7   1   0       46.76       50.23      3.88 o
  -6   1   0       31.30       33.32      1.27 o
  -5   1   0      140.37      138.61      3.95 o
  -4   1   0       83.68       88.47      1.52 o
  -3   1   0       61.84       62.16      3.12 o
  -2   1   0       94.19       96.08      1.40 o
  -1   1   0       64.60       64.87      3.11 o
   1   1   0      585.19      567.06      7.94 o
   2   1   0       22.16       23.33      1.14 o
   3   1   0        0.85        1.08      0.28 o
   4   1   0      124.99      146.68      2.67 o
   5   1   0        2.80        1.92      0.60 o
   6   1   0        1.66        1.33      1.06 o
   7   1   0        3.62        2.10      1.31 o
   8   1   0        1.44        1.85      1.77 o
   9   1   0        0.99        2.28      1.98 o
  10   1   0        6.42        8.53      3.24 o
 -11   2   0       10.62       11.70      8.53 o
 -10   2   0        0.43        0.23      2.02 o
  -9   2   0        0.13       -0.03      1.44 o
  -8   2   0       19.10       16.83      1.78 o
  -7   2   0      317.48      305.81      8.37 o
  -6   2   0        0.02        0.14      0.59 o
  -5   2   0      177.81      170.33      2.53 o
  -4   2   0       67.27       69.77      1.29 o
  -3   2   0        0.46        0.70      0.27 o
  -2   2   0      119.59      118.75      2.85 o
  -1   2   0     1279.71     1207.72     17.22 o
   0   2   0     5494.25     5152.76    100.89 o
   1   2   0      502.27      454.85      6.61 o
   2   2   0      105.28      119.20      4.04 o
   3   2   0      109.53      114.31      1.80 o
   4   2   0       38.16       43.48      1.09 o
   5   2   0        0.56       -0.08      0.75 o
   6   2   0        2.05        0.52      1.09 o
   7   2   0      123.35      103.41      5.18 o
   8   2   0       67.36       67.09      5.91 o
   9   2   0        3.63        9.12      3.22 o
  10   2   0        2.88        1.41      2.63 o
 -11   3   0        5.77        4.35      3.87 o
 -10   3   0       14.73       14.60      5.42 o
  -9   3   0        1.83        0.93      1.67 o
  -8   3   0      129.69      128.48      3.44 o
  -7   3   0      263.04      268.82      5.35 o
  -6   3   0      368.10      340.29      5.60 o
  -5   3   0      405.02      402.27      9.63 o
  -4   3   0      381.43      413.00     10.96 o
  -3   3   0       17.57       21.25      0.52 o
  -2   3   0       60.13       58.39      1.00 o
  -1   3   0      457.27      455.03     14.00 o
   0   3   0      136.74      146.45      1.94 o
   1   3   0       83.80       87.64      1.48 o
   2   3   0       45.61       54.66      1.06 o
   3   3   0      516.93      552.21      8.26 o
   4   3   0       23.60       23.53      1.15 o
   5   3   0       13.61        7.71      1.71 o
   6   3   0       73.02       59.02      2.88 o
   7   3   0        8.43        7.43      1.97 o
   8   3   0        2.22        2.05      1.71 o
   9   3   0        2.96        2.58      2.20 o
 -11   4   0        0.13       -1.42      1.42 o
 -10   4   0        7.09        7.60      1.43 o
  -9   4   0        0.08        3.32      2.80 o
  -8   4   0       10.51       12.12      1.53 o
  -7   4   0      796.22      783.23     12.32 o
  -6   4   0      439.26      403.73     12.44 o
  -5   4   0      133.44      142.82      2.28 o
  -4   4   0      892.46      959.98     23.72 o
  -3   4   0      553.26      597.01      8.86 o
  -2   4   0      187.15      188.05      2.60 o
  -1   4   0        1.98        1.99      0.25 o
   0   4   0       61.48       66.12      1.23 o
   1   4   0      346.21      364.94      6.30 o
   2   4   0       84.72       85.93      2.49 o
   3   4   0        3.09        1.83      0.32 o
   4   4   0       84.40       84.79      2.03 o
   5   4   0        0.13        0.25      1.05 o
   6   4   0       64.61       50.14      2.62 o
   7   4   0      100.33       92.75      3.81 o
   8   4   0        5.52        9.77      2.04 o
   9   4   0        6.38        9.62      2.88 o
 -11   5   0        4.66        5.52      2.62 o
 -10   5   0        1.69        3.53      1.36 o
  -9   5   0        3.65        2.79      1.85 o
  -8   5   0        1.44        1.30      0.82 o
  -7   5   0       39.39       35.55      1.72 o
  -6   5   0      255.03      241.46      4.45 o
  -5   5   0       17.40       20.09      0.72 o
  -4   5   0       65.16       66.22      1.31 o
  -3   5   0       68.23       66.84      1.44 o
  -2   5   0      206.50      209.55      3.42 o
  -1   5   0       13.28       15.21      0.52 o
   0   5   0     1286.95     1400.51     29.97 o
   1   5   0      103.69      104.30      2.77 o
   2   5   0       91.87      100.04      2.36 o
   3   5   0      102.88      106.38      1.92 o
   4   5   0       41.87       38.98      1.58 o
   5   5   0       37.23       28.21      1.73 o
   6   5   0       50.93       47.47      2.75 o
   7   5   0        0.41        0.94      2.90 o
   8   5   0       78.71       80.28      4.47 o
 -11   6   0       74.33       77.54      5.24 o
 -10   6   0        7.10        7.52      1.51 o
  -9   6   0        8.04        8.60      1.55 o
  -8   6   0       10.35       10.49      0.84 o
  -7   6   0       98.77      104.85      2.48 o
  -6   6   0        0.07       -0.04      0.64 o
  -5   6   0        0.04        0.23      0.50 o
  -4   6   0        2.19        1.68      0.37 o
  -3   6   0       65.53       77.00      1.41 o
  -2   6   0       73.64       71.33      1.31 o
  -1   6   0       22.44       21.05      1.01 o
   0   6   0       70.33       67.67      1.53 o
   1   6   0       74.29       66.92      1.40 o
   2   6   0      255.35      256.85      4.27 o
   3   6   0      268.57      276.45      5.34 o
   4   6   0      461.72      475.18      8.56 o
   5   6   0        2.49        1.87      1.04 o
   6   6   0       78.48       78.83      2.98 o
   7   6   0       15.17        9.84      3.30 o
   8   6   0       26.65       27.70      3.16 o
 -11   7   0       24.47       27.78      3.09 o
 -10   7   0        0.59        4.49      1.88 o
  -9   7   0       69.30       65.71      2.65 o
  -8   7   0       44.23       36.25      1.65 o
  -7   7   0       40.96       31.27      1.96 o
  -6   7   0        3.41        3.28      1.32 o
  -5   7   0        0.01        0.07      0.35 o
  -4   7   0      427.83      437.40      5.82 o
  -3   7   0     1332.76     1331.05     18.69 o
  -2   7   0       52.78       53.41      1.29 o
  -1   7   0        9.37        9.72      0.52 o
   0   7   0       11.71       12.47      0.56 o
   1   7   0      328.16      328.56      7.31 o
   2   7   0      210.23      191.74      3.95 o
   3   7   0      122.67      125.86      2.37 o
   4   7   0       50.65       49.34      1.67 o
   5   7   0        1.34        0.96      1.49 o
   6   7   0       22.38       20.00      2.04 o
   7   7   0       39.75       42.30      2.59 o
 -11   8   0        0.03        3.05      2.78 o
 -10   8   0        1.41       -0.34      3.83 o
  -9   8   0       10.34       11.71      1.37 o
  -8   8   0       49.50       49.42      2.07 o
  -7   8   0        5.37        4.46      1.03 o
  -6   8   0       19.35       16.06      0.94 o
  -5   8   0      165.54      163.13      3.15 o
  -4   8   0      558.29      537.00      8.14 o
  -3   8   0       89.32       84.94      1.65 o
  -2   8   0       47.40       48.21      1.75 o
  -1   8   0        2.54        3.17      1.06 o
   0   8   0      342.11      313.72      4.88 o
   1   8   0       92.16       82.41      1.88 o
   2   8   0      161.31      151.91      3.62 o
   3   8   0        0.13        0.33      0.60 o
   4   8   0        0.65       -0.28      1.00 o
   5   8   0       26.80       26.65      1.89 o
   6   8   0        1.49        4.99      1.76 o
   7   8   0        2.93        2.09      4.79 o
 -11   9   0        3.80       -0.64      3.56 o
 -10   9   0        0.81        1.29      3.47 o
  -9   9   0        0.69        2.05      1.28 o
  -8   9   0        3.22        3.08      7.16 o
  -7   9   0       13.18        8.40      0.99 o
  -6   9   0        4.02        4.07      0.65 o
  -5   9   0      131.04      131.25      4.13 o
  -4   9   0      522.45      531.58      8.95 o
  -3   9   0      504.26      499.22      8.74 o
  -2   9   0        0.35        0.71      0.64 o
  -1   9   0        1.23        1.33      0.47 o
   0   9   0        1.42        0.31      0.66 o
   1   9   0       30.34       30.43      1.60 o
   2   9   0        3.11        1.62      0.65 o
   3   9   0       39.36       41.90      1.68 o
   4   9   0       16.86       14.16      1.41 o
   5   9   0        4.07        0.54      2.02 o
   6   9   0        0.25        1.14      1.58 o
 -10  10   0       28.80       32.11      2.23 o
  -9  10   0       91.62       98.32      4.51 o
  -8  10   0       19.35       20.39      1.82 o
  -7  10   0       26.08       29.40      2.76 o
  -6  10   0       33.46       32.42      1.48 o
  -5  10   0        0.63        0.55      0.37 o
  -4  10   0       75.71       65.04      2.03 o
  -3  10   0        0.53        1.17      0.39 o
  -2  10   0        3.05        4.40      0.55 o
  -1  10   0       31.06       31.54      1.15 o
   0  10   0      346.74      328.86      5.50 o
   1  10   0       50.31       46.05      1.73 o
   2  10   0        9.47        9.35      2.16 o
   3  10   0        0.01        0.20      1.10 o
   4  10   0       31.03       31.56      4.07 o
   5  10   0        0.60       -0.78      1.92 o
 -10  11   0       66.79       70.74      3.24 o
  -9  11   0        0.25        1.49      1.71 o
  -8  11   0        0.37        0.35      1.28 o
  -7  11   0       72.84       82.33      3.83 o
  -6  11   0       58.19       51.16      2.99 o
  -5  11   0       24.13       26.54      5.30 o
  -4  11   0        0.01        0.11      0.99 o
  -3  11   0       75.85       65.69      3.82 o
  -2  11   0       14.79       11.98      0.99 o
  -1  11   0       18.66       16.10      1.04 o
   0  11   0       41.13       33.10      2.98 o
   1  11   0       80.59       82.04      6.21 o
   2  11   0        3.48        4.63      1.08 o
   3  11   0      142.90      154.63      7.33 o
   4  11   0      171.84      172.95      8.42 o
 -10  12   0        3.84        6.30      3.60 o
  -9  12   0       61.29       69.28      6.87 o
  -8  12   0        2.27        5.61      1.43 o
  -7  12   0       76.00       84.33      3.71 o
  -6  12   0       26.16       26.84      1.48 o
  -5  12   0        6.58        7.18      0.99 o
  -4  12   0       18.77       22.62      2.79 o
  -3  12   0       48.20       62.98      3.07 o
  -2  12   0       18.40       16.01      1.41 o
  -1  12   0        1.33        2.27      1.14 o
   0  12   0       21.22       17.46      1.62 o
   1  12   0        2.10        2.98      1.43 o
   2  12   0        0.63        2.05      2.41 o
   3  12   0       13.57       17.39      2.95 o
  -9  13   0       12.83       11.30      4.64 o
  -8  13   0        0.08        3.75      3.39 o
  -7  13   0        1.99       -0.78      2.85 o
  -6  13   0       11.39       13.49      3.28 o
  -5  13   0        0.96        3.99      2.86 o
  -4  13   0       50.93       50.20      3.10 o
  -3  13   0       42.04       48.31      2.22 o
  -2  13   0        7.28        9.35      1.55 o
  -1  13   0        0.50       -1.63      1.63 o
   0  13   0      127.25      149.02      4.53 o
   1  13   0       19.07       17.74      1.56 o
   2  13   0       10.27        7.87      2.13 o
  -8  14   0        0.43        3.63      3.21 o
  -7  14   0       59.74       56.48      6.33 o
  -6  14   0       21.78       22.82      4.75 o
  -5  14   0        5.21        5.41      2.55 o
  -4  14   0        9.81        7.31      2.78 o
  -3  14   0        4.07        6.86      3.18 o
  -2  14   0       64.17       73.99      4.20 o
  -1  14   0       15.91       16.42      2.05 o
   0  14   0       41.76       39.82      2.56 o
   1  14   0        0.03        0.28      3.11 o
  -6  15   0       40.83       42.08      6.01 o
  -5  15   0        0.50       -1.49      2.78 o
  -4  15   0       71.19       69.00      6.72 o
  -3  15   0        3.45        1.70      4.05 o
  -2  15   0        3.53        5.03      2.34 o
  -1  15   0        1.60       -0.78      4.05 o
   1 -15   1       17.01       13.24      3.68 o
   2 -15   1        4.50       10.85      3.27 o
   3 -15   1      253.48      288.47     18.60 o
   4 -15   1       16.21       16.90      3.46 o
   5 -15   1        3.79        6.69      3.62 o
   6 -15   1        4.78       11.02      3.07 o
   7 -15   1        1.09       -2.35      2.92 o
  -1 -14   1        1.52        1.64      1.99 o
   0 -14   1       12.61       11.41      1.77 o
   1 -14   1       38.18       39.08      2.74 o
   2 -14   1        5.91        1.84      2.40 o
   3 -14   1       84.19       98.66      6.86 o
   4 -14   1       37.34       38.03      4.05 o
   5 -14   1        6.41       17.32      4.14 o
   6 -14   1       56.91       55.34      5.39 o
   7 -14   1        0.46       -1.98      2.96 o
   8 -14   1        0.25        4.05      4.48 o
  -2 -13   1        3.30        1.84      1.69 o
  -1 -13   1        6.45        7.68      1.63 o
   0 -13   1      104.08      124.61      4.14 o
   1 -13   1        5.26        6.30      1.44 o
   2 -13   1       54.12       55.72      2.64 o
   3 -13   1      142.81      151.09      6.00 o
   4 -13   1       20.85       20.02      3.02 o
   5 -13   1        0.09        3.56      2.36 o
   6 -13   1       76.44       90.15      6.24 o
   7 -13   1       20.49       26.58      3.73 o
   8 -13   1       34.92       37.93      5.39 o
   9 -13   1        0.59       -0.14      3.14 o
  -4 -12   1       49.57       55.72      4.53 o
  -3 -12   1       42.91       44.74      3.16 o
  -2 -12   1       15.99       15.42      2.51 o
  -1 -12   1        0.89        0.78      1.41 o
   0 -12   1        0.86       -0.56      1.28 o
   1 -12   1        0.44        1.62      1.07 o
   2 -12   1       24.01       23.30      1.63 o
   3 -12   1       56.57       58.78      2.71 o
   4 -12   1       33.35       33.06      3.61 o
   5 -12   1       14.03       14.69      2.65 o
   6 -12   1       73.60       67.61      4.44 o
   7 -12   1       33.04       29.34      4.47 o
   8 -12   1       31.94       30.63      4.19 o
   9 -12   1        8.63        9.77      4.27 o
  -5 -11   1        0.14       -1.20      4.17 o
  -4 -11   1       20.71       11.30      2.55 o
  -3 -11   1        0.08       -1.57      1.57 o
  -2 -11   1       22.01       23.34      2.88 o
  -1 -11   1        4.01        4.53      1.07 o
   0 -11   1       16.71       16.90      2.01 o
   1 -11   1        3.20        2.86      0.75 o
   2 -11   1        1.46        0.50      0.45 o
   3 -11   1        6.75        6.42      0.41 o
   4 -11   1        6.39        6.95      0.64 o
   5 -11   1       52.93       50.85      2.13 o
   6 -11   1        4.54        3.97      1.32 o
   7 -11   1       27.30       29.53      1.83 o
   8 -11   1        1.11        1.49      1.28 o
   9 -11   1       25.76       24.99      2.07 o
  10 -11   1       59.25       56.35      5.56 o
  -5 -10   1       23.06       22.66      3.29 o
  -4 -10   1       29.48       27.56      3.33 o
  -3 -10   1       14.09       11.27      1.18 o
  -2 -10   1        6.57        6.87      0.83 o
  -1 -10   1        1.56        0.30      1.13 o
   0 -10   1        7.66        2.50      1.10 o
   1 -10   1       31.32       18.55      1.62 o
   2 -10   1       94.43       78.77      4.73 o
   3 -10   1        1.13        0.25      0.32 o
   4 -10   1       66.14       63.89      2.88 o
   5 -10   1       16.02       14.60      0.55 o
   6 -10   1       74.96       71.20      3.42 o
   7 -10   1        1.55        3.03      6.54 o
   8 -10   1       16.05       16.90      1.59 o
   9 -10   1       23.94       26.35      1.74 o
  10 -10   1       54.74       58.85      6.01 o
  -6  -9   1       12.28       12.32      2.83 o
  -5  -9   1        8.34       11.07      1.81 o
  -4  -9   1      179.87      190.70     12.83 o
  -3  -9   1       15.12       13.96      2.75 o
  -2  -9   1        1.24        0.82      0.60 o
  -1  -9   1        1.99        3.29      1.03 o
   0  -9   1       11.90        7.95      0.78 o
   1  -9   1       11.36       11.06      0.57 o
   2  -9   1       24.23       19.19      0.70 o
   3  -9   1      155.27      147.02      2.85 o
   4  -9   1      917.55      892.84     13.70 o
   5  -9   1       22.84       20.97      0.78 o
   6  -9   1       70.46       67.16      1.71 o
   7  -9   1        0.56       -0.37      0.60 o
   8  -9   1        7.99        9.12     10.92 o
   9  -9   1        9.75        9.74      1.40 o
  10  -9   1       19.62       20.17      2.29 o
  11  -9   1        0.36       -1.35      2.57 o
  -7  -8   1        9.91        8.58      2.18 o
  -6  -8   1        5.08        8.56      1.44 o
  -5  -8   1        1.29        1.00      1.26 o
  -4  -8   1        1.54        2.12      0.99 o
  -3  -8   1       39.33       39.44      2.10 o
  -2  -8   1       13.50       13.92      1.42 o
  -1  -8   1      255.74      264.66      4.92 o
   0  -8   1       77.19       88.13      1.91 o
   1  -8   1       17.86       26.69      0.71 o
   2  -8   1       30.86       29.81      1.11 o
   3  -8   1      305.94      281.00      5.63 o
   4  -8   1      158.74      157.60      5.10 o
   5  -8   1        4.23        5.42      0.89 o
   6  -8   1       84.38       81.70      1.97 o
   7  -8   1        3.09        0.97      0.64 o
   8  -8   1       12.32        6.38      0.88 o
   9  -8   1       46.70       45.38      5.12 o
  10  -8   1        0.46        2.78      2.53 o
  11  -8   1        0.01        2.43      2.02 o
  -7  -7   1        9.10       10.98      1.87 o
  -6  -7   1        7.70        5.91      1.96 o
  -5  -7   1        7.16        6.31      1.40 o
  -4  -7   1       12.63       11.14      1.34 o
  -3  -7   1      218.98      221.30      4.15 o
  -2  -7   1      132.65      123.33      2.29 o
  -1  -7   1        0.05        0.70      0.39 o
   0  -7   1        9.64       13.14      0.64 o
   1  -7   1       63.53       66.75      1.16 o
   2  -7   1       22.44       28.47      0.71 o
   3  -7   1       43.57       56.51      1.08 o
   4  -7   1       11.46       15.88      0.54 o
   5  -7   1       62.22       65.66      1.24 o
   6  -7   1       15.72        9.83      0.68 o
   7  -7   1       59.54       53.00      1.59 o
   8  -7   1       99.24       91.24      2.33 o
   9  -7   1        5.26        6.76      1.44 o
  10  -7   1       13.66       14.84      4.12 o
  11  -7   1        7.57        4.63      2.14 o
  -8  -6   1        1.11        1.60      2.21 o
  -7  -6   1        2.42        3.38      2.02 o
  -6  -6   1        2.64        0.44      1.43 o
  -5  -6   1       14.54       10.73      1.47 o
  -4  -6   1       78.81       74.00      2.17 o
  -3  -6   1     1258.36     1213.12     23.54 o
  -2  -6   1      181.64      161.81      4.08 o
  -1  -6   1      103.33      103.79      1.79 o
   0  -6   1       59.40       54.90      1.05 o
   1  -6   1       70.92       73.99      1.59 o
   2  -6   1       57.52       65.31      2.52 o
   3  -6   1       24.74       21.52      0.52 o
   4  -6   1        3.37        4.83      0.39 o
   5  -6   1       38.73       40.24      2.25 o
   6  -6   1       31.60       33.38      1.07 o
   7  -6   1      209.60      191.92      5.23 o
   8  -6   1        1.51        0.92      1.24 o
   9  -6   1        0.86        2.81      1.99 o
  10  -6   1       16.44       16.96      2.28 o
  11  -6   1        2.13        0.56      2.13 o
  -9  -5   1       92.24      103.81      6.59 o
  -8  -5   1        6.35        8.03      2.95 o
  -7  -5   1        0.39       -0.64      1.78 o
  -6  -5   1       81.32       71.27      3.32 o
  -5  -5   1        0.26        0.35      1.04 o
  -4  -5   1      246.34      237.63      5.98 o
  -3  -5   1       67.72       66.19      1.98 o
  -2  -5   1       56.50       48.56      1.93 o
  -1  -5   1        1.64        2.09      0.37 o
   0  -5   1      669.91      743.93     25.76 o
   1  -5   1      943.92     1031.49     27.98 o
   2  -5   1       15.45       16.92      0.97 o
   3  -5   1      730.12      789.22     20.52 o
   4  -5   1       40.17       45.48      0.88 o
   5  -5   1       38.91       35.82      1.06 o
   6  -5   1        0.46        0.43      0.51 o
   7  -5   1        5.07        4.86      0.75 o
   8  -5   1        0.85       -1.38      1.38 o
   9  -5   1       15.07       15.03      1.81 o
  10  -5   1       44.27       48.21      2.76 o
  11  -5   1        0.12       -2.00      2.15 o
  -9  -4   1       63.67       77.89      5.15 o
  -8  -4   1        9.88        8.67      2.36 o
  -7  -4   1        5.05        9.10      2.90 o
  -6  -4   1       43.30       39.88      2.24 o
  -5  -4   1        0.20        0.35      0.78 o
  -4  -4   1        4.66        5.13      1.11 o
  -3  -4   1       37.49       39.66      0.90 o
  -2  -4   1        5.93        6.31      0.44 o
  -1  -4   1       89.78       96.16      1.59 o
   0  -4   1        7.47        9.94      0.43 o
   1  -4   1        1.37        0.98      0.17 o
   2  -4   1       48.25       44.32      1.06 o
   3  -4   1        5.22        6.18      0.32 o
   4  -4   1     1084.54     1187.33     28.22 o
   5  -4   1       30.70       30.64      0.73 o
   6  -4   1      467.19      427.78      7.68 o
   7  -4   1      132.15      119.38      3.17 o
   8  -4   1        9.05       10.47      1.23 o
   9  -4   1        2.83        1.31      1.07 o
  10  -4   1       28.63       26.03      2.47 o
  11  -4   1        5.98        0.41      2.02 o
  -9  -3   1        7.95        8.11      3.31 o
  -8  -3   1        1.52       -1.69      1.73 o
  -7  -3   1       67.83       59.11      3.00 o
  -6  -3   1       19.12       16.30      3.13 o
  -5  -3   1       24.30       22.87      2.09 o
  -4  -3   1      224.70      244.89      4.66 o
  -3  -3   1      394.64      441.93      7.64 o
  -2  -3   1      117.08      120.70      2.03 o
  -1  -3   1       28.18       29.63      1.01 o
   0  -3   1        0.17        0.74      0.22 o
   1  -3   1        5.31        5.47      0.26 o
   2  -3   1      878.25      873.22     11.79 o
   3  -3   1      153.69      159.49      4.05 o
   4  -3   1       12.71       12.30      0.71 o
   5  -3   1       20.69       17.56      1.49 o
   6  -3   1      106.07       97.19      2.42 o
   7  -3   1       18.00       17.80      1.49 o
   8  -3   1      482.78      481.17     12.10 o
   9  -3   1        4.11        3.86      1.13 o
  10  -3   1        6.81        6.99      4.12 o
  11  -3   1        0.69        1.49      3.40 o
 -10  -2   1        6.85        6.27      3.66 o
  -9  -2   1       10.58       12.59      2.32 o
  -8  -2   1       23.38       16.04      4.64 o
  -7  -2   1       26.97       26.77      1.50 o
  -6  -2   1        0.59        2.27      0.65 o
  -5  -2   1        2.37        4.01      0.62 o
  -4  -2   1       33.19       36.94      1.59 o
  -3  -2   1     1453.11     1581.50     30.84 o
  -2  -2   1       63.21       64.27      1.27 o
  -1  -2   1      238.51      235.83      3.28 o
   0  -2   1      928.21      879.38     12.47 o
   1  -2   1      309.84      301.97      3.87 o
   2  -2   1       21.83       18.94      0.47 o
   3  -2   1        1.97        2.21      0.26 o
   4  -2   1        0.00       -0.04      0.37 o
   5  -2   1        0.24        0.26      0.39 o
   6  -2   1     1218.65     1165.93     16.85 o
   7  -2   1      859.55      838.03     15.35 o
   8  -2   1       69.81       64.66      2.78 o
   9  -2   1        1.31        1.39      1.17 o
  10  -2   1        5.50        3.51      1.69 o
  11  -2   1       19.48       17.13      2.73 o
 -10  -1   1        1.09        2.13      2.28 o
  -9  -1   1        0.93        2.55      2.70 o
  -8  -1   1        3.35        3.94      0.99 o
  -7  -1   1       16.00       18.56      1.32 o
  -6  -1   1       43.01       33.38      3.35 o
  -5  -1   1        3.03        2.96      0.54 o
  -4  -1   1      429.11      458.90      6.99 o
  -3  -1   1     2747.74     2890.55     39.61 o
  -2  -1   1       90.28       92.25      1.63 o
  -1  -1   1      222.88      211.29      3.55 o
   1  -1   1       49.94       50.13      0.77 o
   2  -1   1      712.97      685.23      9.94 o
   3  -1   1        3.72        3.79      1.01 o
   4  -1   1       75.82       90.70      3.67 o
   5  -1   1       22.12       18.86      0.64 o
   6  -1   1      311.13      305.85      6.47 o
   7  -1   1        8.95        9.89      1.11 o
   8  -1   1       41.20       39.70      1.97 o
   9  -1   1       97.00      107.53      4.31 o
  10  -1   1        0.10       -2.06      2.90 o
 -10   0   1        3.64        6.36      2.88 o
  -9   0   1        1.74       -0.04      1.28 o
  -8   0   1       11.59       12.90      1.26 o
  -7   0   1       31.87       34.64      1.53 o
  -6   0   1        3.72        4.55      0.83 o
  -5   0   1        1.51        1.48      0.58 o
  -4   0   1       23.60       29.97      0.84 o
  -3   0   1      612.29      646.10      9.64 o
  -2   0   1     1214.08     1234.12     18.61 o
  -1   0   1     4667.46     4367.09    108.55 o
   1   0   1     1124.04     1092.00     15.91 o
   2   0   1        1.44        1.39      0.30 o
   3   0   1       67.48       80.01      1.53 o
   4   0   1        5.23        6.77      0.43 o
   5   0   1      137.58      135.61      2.54 o
   6   0   1        0.17        0.33      0.40 o
   7   0   1        0.28        0.51      0.70 o
   8   0   1       10.36        6.47      1.23 o
   9   0   1       43.44       46.60      3.01 o
  10   0   1       16.02       16.48      3.08 o
 -11   1   1       37.40       41.39      4.62 o
 -10   1   1       41.79       38.45      9.40 o
  -9   1   1        1.24        0.14      1.01 o
  -8   1   1       43.74       39.96      1.81 o
  -7   1   1        3.18        1.37      0.81 o
  -6   1   1      118.58      115.65      2.55 o
  -5   1   1        8.78       12.64      0.53 o
  -4   1   1       45.82       43.30      1.04 o
  -3   1   1      105.35      107.01      1.80 o
  -2   1   1      859.80      860.96     12.35 o
  -1   1   1     3470.58     3105.63     97.34 o
   0   1   1       45.40       40.30      0.68 o
   1   1   1        1.26        1.24      0.53 o
   2   1   1       11.95       12.13      0.79 o
   3   1   1        0.02        1.66      0.32 o
   4   1   1      855.59      957.96     13.91 o
   5   1   1        0.53        1.15      0.33 o
   6   1   1        9.23        8.63      0.93 o
   7   1   1        0.52        0.66      1.52 o
   8   1   1        1.47        1.21      1.01 o
   9   1   1       13.67       19.69      3.19 o
  10   1   1        2.59        3.40      3.72 o
 -11   2   1        3.58        5.75      2.41 o
 -10   2   1       22.47       22.31      2.35 o
  -9   2   1       67.11       73.99      4.20 o
  -8   2   1        7.44        7.58      1.41 o
  -7   2   1     1531.90     1534.54     27.07 o
  -6   2   1        0.20        0.41      0.60 o
  -5   2   1        0.02        0.17      0.39 o
  -4   2   1      156.10      183.69      3.02 o
  -3   2   1      293.05      312.07      5.00 o
  -2   2   1      315.26      313.25      4.84 o
  -1   2   1     1425.66     1371.43     22.28 o
   0   2   1     9671.68     9071.22    197.27 o
   1   2   1      130.09      138.91      2.34 o
   2   2   1        2.39        1.28      0.36 o
   3   2   1      502.46      561.93      8.46 o
   4   2   1      145.74      168.57      2.86 o
   5   2   1       29.02       25.35      1.42 o
   6   2   1        9.43        9.65      1.34 o
   7   2   1       41.22       38.12      1.93 o
   8   2   1       36.43       32.43      2.31 o
   9   2   1        4.31        7.63      1.99 o
 -11   3   1        0.00        1.13      2.33 o
 -10   3   1       37.58       37.35      6.06 o
  -9   3   1        1.11        0.67      1.24 o
  -8   3   1       78.41       73.44     12.28 o
  -7   3   1      168.29      169.23      4.38 o
  -6   3   1      498.67      474.31      8.27 o
  -5   3   1       60.04       50.64      1.35 o
  -4   3   1        2.40        1.52      0.42 o
  -3   3   1      662.44      694.79     10.98 o
  -2   3   1       89.64       89.07      1.51 o
  -1   3   1       53.14       46.31      0.96 o
   0   3   1     1779.09     1729.01     22.51 o
   1   3   1       27.72       33.22      0.84 o
   2   3   1       29.06       33.39      2.70 o
   3   3   1      214.92      226.98      4.43 o
   4   3   1       48.92       62.36      1.46 o
   5   3   1       70.25       55.24      2.19 o
   6   3   1        6.39        5.75      1.70 o
   7   3   1       37.71       32.80      5.59 o
   8   3   1       13.32       13.37      2.29 o
   9   3   1       23.84       24.18      2.99 o
 -11   4   1       10.82        9.15      2.28 o
 -10   4   1       49.58       52.50      2.80 o
  -9   4   1        2.47        2.00      1.67 o
  -8   4   1       13.03       11.16      1.32 o
  -7   4   1        4.10        1.99      1.49 o
  -6   4   1      242.14      247.23      4.87 o
  -5   4   1       30.59       28.71      0.93 o
  -4   4   1        3.18        2.63      0.57 o
  -3   4   1      199.90      211.90      3.38 o
  -2   4   1       26.53       21.53      2.03 o
  -1   4   1     1154.49     1148.66     13.57 o
   0   4   1       97.40      100.80      1.54 o
   1   4   1      361.98      373.08      6.25 o
   2   4   1        0.09        0.84      0.64 o
   3   4   1        0.27        0.86      0.38 o
   4   4   1        9.84        8.94      0.74 o
   5   4   1       54.47       37.84      2.09 o
   6   4   1       21.94       18.85      1.99 o
   7   4   1        0.36        0.69      2.26 o
   8   4   1        8.27        9.85      2.59 o
   9   4   1       55.23       58.14      4.04 o
 -11   5   1        1.53        2.10      2.77 o
 -10   5   1       35.74       39.34      5.28 o
  -9   5   1        1.57        0.39      2.38 o
  -8   5   1        0.80        1.32      1.66 o
  -7   5   1      172.91      157.16      3.48 o
  -6   5   1      459.44      428.47      8.26 o
  -5   5   1      220.66      218.49      4.62 o
  -4   5   1        0.25       -0.49      0.49 o
  -3   5   1      222.21      256.14      3.99 o
  -2   5   1      370.02      382.95      5.94 o
  -1   5   1      309.78      340.28      5.14 o
   0   5   1       73.85       82.60      1.29 o
   1   5   1        4.65        7.16      1.06 o
   2   5   1       52.10       53.94      1.13 o
   3   5   1      249.34      263.11      4.30 o
   4   5   1      158.66      173.15      4.56 o
   5   5   1        8.22        5.06      2.57 o
   6   5   1       17.30       14.56      2.34 o
   7   5   1       18.91       22.63      3.08 o
   8   5   1        5.79        7.07      2.50 o
 -11   6   1       27.87       28.33      3.14 o
 -10   6   1       93.69       92.07      3.57 o
  -9   6   1        0.02        1.33      1.04 o
  -8   6   1        6.68        7.49      1.21 o
  -7   6   1      279.17      251.34      5.49 o
  -6   6   1      287.98      254.30      4.76 o
  -5   6   1        0.32        1.13      0.48 o
  -4   6   1        0.12        0.41      0.47 o
  -3   6   1       15.06       16.94      0.54 o
  -2   6   1       75.53       71.03      2.49 o
  -1   6   1       44.72       55.37      2.20 o
   0   6   1      482.37      499.21      9.43 o
   1   6   1        0.70        0.32      0.50 o
   2   6   1      108.81      110.14      2.06 o
   3   6   1       37.54       38.12      1.05 o
   4   6   1      136.29      128.68      4.66 o
   5   6   1       87.48       82.31      2.82 o
   6   6   1        3.00        4.87      1.85 o
   7   6   1      120.84      130.26      5.27 o
   8   6   1       29.05       34.40      3.55 o
 -11   7   1        1.13        3.93      2.77 o
 -10   7   1        0.10        1.64      2.28 o
  -9   7   1        0.52       -0.97      0.97 o
  -8   7   1        0.00       -0.70      0.70 o
  -7   7   1      577.03      520.49      9.51 o
  -6   7   1      247.35      226.31      4.13 o
  -5   7   1       14.26       13.67      0.74 o
  -4   7   1        7.70        6.44      0.50 o
  -3   7   1      119.17      108.08      1.86 o
  -2   7   1        0.31        1.06      0.54 o
  -1   7   1       15.91       16.11      0.66 o
   0   7   1       38.61       30.62      0.86 o
   1   7   1      208.39      189.56      3.13 o
   2   7   1       14.50       15.59      0.86 o
   3   7   1      171.66      163.92      3.06 o
   4   7   1      295.07      314.49      6.53 o
   5   7   1       10.24       11.14      3.53 o
   6   7   1        0.09       -1.19      1.63 o
   7   7   1        7.92        7.56      2.39 o
 -11   8   1        1.36        1.94      2.80 o
 -10   8   1       15.26        9.99      2.50 o
  -9   8   1       19.59       19.26      1.85 o
  -8   8   1        1.41        1.70      0.97 o
  -7   8   1       21.66       20.92      1.22 o
  -6   8   1      142.33      140.08      2.99 o
  -5   8   1       75.45       75.46      2.48 o
  -4   8   1      128.97      121.34      2.59 o
  -3   8   1      113.65       93.18      1.71 o
  -2   8   1        8.80       10.01      0.53 o
  -1   8   1        0.57        1.33      0.43 o
   0   8   1       48.63       46.21      2.32 o
   1   8   1      188.91      166.31      3.29 o
   2   8   1       75.89       79.94      1.88 o
   3   8   1        2.71        4.07      0.84 o
   4   8   1       36.88       37.59      3.05 o
   5   8   1        1.08        2.75      2.12 o
   6   8   1       44.55       42.10      2.67 o
 -11   9   1       15.19       13.19      3.24 o
 -10   9   1       79.35       92.89      4.55 o
  -9   9   1       31.68       31.20      2.16 o
  -8   9   1        1.47        1.84      1.21 o
  -7   9   1       38.92       40.02      1.69 o
  -6   9   1      235.86      234.42      4.91 o
  -5   9   1        7.48        6.79      0.54 o
  -4   9   1      242.44      237.61      4.36 o
  -3   9   1       31.18       33.48      1.07 o
  -2   9   1       42.99       36.07      2.38 o
  -1   9   1        0.54        0.22      0.76 o
   0   9   1       18.21       11.38      2.58 o
   1   9   1       28.00       29.81      1.16 o
   2   9   1        3.01        3.11      0.83 o
   3   9   1       40.47       39.91      4.18 o
   4   9   1       18.52       16.35      1.88 o
   5   9   1        1.67       -0.30      1.74 o
   6   9   1        0.33       -2.04      3.01 o
 -10  10   1       29.26       30.54      2.51 o
  -9  10   1       50.74       47.84      2.56 o
  -8  10   1        0.03        1.98      1.49 o
  -7  10   1       30.39       32.37      3.45 o
  -6  10   1       52.08       51.39      1.94 o
  -5  10   1       57.64       57.56      2.15 o
  -4  10   1        8.02        5.57      0.63 o
  -3  10   1       15.96       16.03      0.86 o
  -2  10   1       27.22       23.50      1.66 o
  -1  10   1       55.37       49.59      1.45 o
   0  10   1       86.90       80.81      2.29 o
   1  10   1        6.75        5.41      1.06 o
   2  10   1        0.15        1.11      1.46 o
   3  10   1        1.12        1.30      1.11 o
   4  10   1       39.65       41.66      3.38 o
   5  10   1        2.22        3.75      1.99 o
 -10  11   1       94.06       91.76      4.68 o
  -9  11   1        2.47        3.82      1.48 o
  -8  11   1       17.25       16.63      1.79 o
  -7  11   1        6.33        4.98      1.62 o
  -6  11   1        7.29        7.52      2.59 o
  -5  11   1        3.35        3.37      1.85 o
  -4  11   1        9.54        6.39      1.59 o
  -3  11   1        1.96        1.15      0.63 o
  -2  11   1        2.18        3.24      0.80 o
  -1  11   1        3.67        2.57      0.85 o
   0  11   1        7.70       11.81      1.29 o
   1  11   1        6.81        7.33      1.26 o
   2  11   1        5.19        6.39      1.58 o
   3  11   1       29.13       33.01      2.81 o
   4  11   1        5.27        5.81      2.64 o
  -9  12   1       62.05       62.18      3.72 o
  -8  12   1        9.25        6.30      1.65 o
  -7  12   1       28.50       31.49      2.08 o
  -6  12   1       23.31       28.35      1.88 o
  -5  12   1        0.28        1.41      1.20 o
  -4  12   1        7.97        8.50      1.43 o
  -3  12   1        2.47       -0.28      1.13 o
  -2  12   1        9.34        8.11      1.49 o
  -1  12   1       27.54       29.34      2.01 o
   0  12   1       64.46       64.19      2.43 o
   1  12   1       38.40       42.52      2.53 o
   2  12   1        2.04        0.99      2.06 o
   3  12   1        3.42        1.98      2.35 o
  -9  13   1        0.10        2.05      2.90 o
  -8  13   1        7.51        9.30      2.93 o
  -7  13   1        0.05        3.34      4.04 o
  -6  13   1        1.92        2.75      1.15 o
  -5  13   1       20.20       22.58      2.08 o
  -4  13   1       37.44       42.96      2.76 o
  -3  13   1       79.79       82.18      3.97 o
  -2  13   1        4.14        6.05      1.78 o
  -1  13   1        0.79       -0.35      1.71 o
   0  13   1       12.33       10.31      1.63 o
   1  13   1       93.79       85.73      4.05 o
   2  13   1       26.40       21.86      4.17 o
  -7  14   1        6.96        5.97      2.92 o
  -6  14   1        2.62        7.54      2.92 o
  -5  14   1        5.89        6.17      2.76 o
  -4  14   1       14.74       15.42      3.11 o
  -3  14   1        1.69        1.77      1.64 o
  -2  14   1       18.75       19.12      2.21 o
  -1  14   1        3.91        7.18      2.21 o
   0  14   1       91.78      101.53      5.60 o
  -6  15   1       78.56       73.70      7.96 o
  -5  15   1        2.87        0.71      4.90 o
  -4  15   1       29.44       30.17      4.44 o
  -3  15   1        5.88        4.61      3.12 o
   3 -16   2       37.76       47.14      6.83 o
   4 -16   2        0.00       -4.61      4.61 o
   0 -15   2       52.35       47.38      4.29 o
   1 -15   2      255.80      263.29     18.59 o
   2 -15   2       27.08       26.06      4.30 o
   3 -15   2      232.12      276.01     16.24 o
   4 -15   2        4.41       -1.70      3.70 o
   5 -15   2        0.49        5.10      3.04 o
   6 -15   2        1.69        3.63      4.05 o
   7 -15   2       11.77        8.11      5.13 o
  -2 -14   2        1.43        3.63      2.47 o
  -1 -14   2       13.91        9.87      1.91 o
   0 -14   2      129.88      135.37      4.90 o
   1 -14   2       16.25       21.70      3.22 o
   2 -14   2       99.66      124.23      7.13 o
   3 -14   2        0.80        3.19      3.13 o
   4 -14   2       78.52       78.25      5.22 o
   5 -14   2       37.71       40.46      4.18 o
   6 -14   2        0.32        3.04      2.70 o
   7 -14   2        1.34        0.00      0.71 o
   8 -14   2        0.38        0.28      4.17 o
  -3 -13   2        8.43        6.86      2.43 o
  -2 -13   2       14.04       13.87      2.32 o
  -1 -13   2       15.96       19.79      2.02 o
   0 -13   2        0.07       -1.28      1.28 o
   1 -13   2       12.65       15.68      1.33 o
   2 -13   2      115.03      109.66      6.53 o
   3 -13   2       94.23      100.01      5.56 o
   4 -13   2       11.83       16.08      2.63 o
   5 -13   2       19.31       18.90      3.66 o
   6 -13   2        7.74       17.39      4.00 o
   7 -13   2       17.23       16.15      3.04 o
   8 -13   2       18.68       21.39      4.44 o
   9 -13   2       12.45       10.57      3.41 o
  -4 -12   2        9.39        9.51      2.91 o
  -3 -12   2       73.06       70.83      4.11 o
  -2 -12   2       43.53       38.87      2.10 o
  -1 -12   2       38.49       41.21      1.94 o
   0 -12   2        7.21        7.73      1.08 o
   1 -12   2        0.84        1.83      1.35 o
   2 -12   2       38.99       35.68      1.51 o
   3 -12   2       27.15       24.88      2.69 o
   4 -12   2        0.35        2.62      2.34 o
   5 -12   2       16.12       15.88      2.48 o
   6 -12   2       79.28       73.41      5.49 o
   7 -12   2        3.05        7.04      2.33 o
   8 -12   2        4.82        2.62      3.27 o
   9 -12   2        8.63       10.58      3.40 o
  -5 -11   2        1.59        2.27      2.26 o
  -4 -11   2       50.77       56.09      4.04 o
  -3 -11   2      242.45      274.06     10.04 o
  -2 -11   2       38.10       38.27      1.78 o
  -1 -11   2       12.37       16.53      2.35 o
   0 -11   2        4.97        3.37      1.47 o
   1 -11   2       23.75       16.35      1.98 o
   2 -11   2      100.08      105.37      3.45 o
   3 -11   2       36.50       37.21      3.29 o
   4 -11   2        0.89        3.99      1.92 o
   5 -11   2        0.05       -1.86      1.86 o
   6 -11   2        0.00       -0.07      1.58 o
   7 -11   2        5.60        4.54      0.86 o
   8 -11   2        0.32        1.70      0.91 o
   9 -11   2        9.08       12.70      4.68 o
  10 -11   2        0.18        7.73      4.59 o
  -6 -10   2        1.66        3.99      2.63 o
  -5 -10   2       16.84       12.17      2.06 o
  -4 -10   2      105.20       99.91      5.92 o
  -3 -10   2      207.84      213.54      6.06 o
  -2 -10   2       47.84       52.86      1.70 o
  -1 -10   2        0.39        1.34      1.24 o
   0 -10   2       29.95       27.38      2.32 o
   1 -10   2      245.62      190.11      3.40 o
   2 -10   2        8.72        7.59      0.61 o
   3 -10   2        2.65        2.35      1.58 o
   4 -10   2       31.24       35.88      2.53 o
   5 -10   2      129.86      123.49      3.56 o
   6 -10   2      144.82      132.86      6.48 o
   7 -10   2       16.65       14.29      4.69 o
   8 -10   2       31.76       30.49      3.72 o
   9 -10   2        0.55        2.24      1.63 o
  10 -10   2        1.20        1.23      2.23 o
  -6  -9   2        0.80        0.26      1.60 o
  -5  -9   2       50.32       59.99      2.84 o
  -4  -9   2      139.20      147.45      4.83 o
  -3  -9   2       72.34       76.26      2.67 o
  -2  -9   2        3.33        3.00      0.48 o
  -1  -9   2       22.33       21.87      1.05 o
   0  -9   2      159.16      121.39      2.39 o
   1  -9   2        2.59        3.01      0.39 o
   2  -9   2        0.51        0.29      0.22 o
   3  -9   2       46.41       43.75      2.41 o
   4  -9   2      127.42      121.06      5.19 o
   5  -9   2      883.44      867.97     13.57 o
   6  -9   2       51.73       52.35      3.07 o
   7  -9   2        0.09        1.04      0.88 o
   8  -9   2        1.73        2.23      0.97 o
   9  -9   2       77.73       93.44      3.77 o
  10  -9   2       34.19       41.19      5.79 o
  11  -9   2       15.27       19.12      4.49 o
  -7  -8   2       14.36       17.79      3.20 o
  -6  -8   2       62.77       62.37      3.14 o
  -5  -8   2       60.97       63.79      2.84 o
  -4  -8   2       24.21       21.95      1.55 o
  -3  -8   2       63.58       57.26      1.67 o
  -2  -8   2        8.88        7.68      0.56 o
  -1  -8   2        1.22        1.47      0.44 o
   0  -8   2      147.52      160.89      4.79 o
   1  -8   2       12.01       13.16      0.45 o
   2  -8   2       10.15        9.58      0.29 o
   3  -8   2      263.36      245.38     14.03 o
   4  -8   2      625.13      609.43     22.61 o
   5  -8   2        1.10        1.53      0.40 o
   6  -8   2       14.16       15.89      1.53 o
   7  -8   2        0.26        0.55      0.55 o
   8  -8   2      141.57      134.73      3.29 o
   9  -8   2       33.36       33.63      3.82 o
  10  -8   2        0.43        1.38      4.82 o
  11  -8   2        0.28       -0.75      2.01 o
  -8  -7   2        1.43       -2.97      2.97 o
  -7  -7   2        1.07        0.71      2.02 o
  -6  -7   2        1.21        1.86      1.35 o
  -5  -7   2       10.16       10.12      1.72 o
  -4  -7   2      121.60      125.59      3.80 o
  -3  -7   2      619.69      606.84      9.49 o
  -2  -7   2      189.63      174.45      2.76 o
  -1  -7   2       31.88       29.63      0.86 o
   0  -7   2      254.94      269.76      5.96 o
   1  -7   2      133.56      156.60      2.61 o
   2  -7   2        4.60        4.94      0.43 o
   3  -7   2       79.75       83.41      1.22 o
   4  -7   2        3.53        4.09      0.92 o
   5  -7   2        6.59        6.19      0.41 o
   6  -7   2       15.42       10.62      1.65 o
   7  -7   2      194.06      167.12      3.92 o
   8  -7   2       58.66       55.42      2.31 o
   9  -7   2       59.81       64.63      5.53 o
  10  -7   2       17.68       18.46      5.44 o
  11  -7   2        0.19       -1.06      3.01 o
  -8  -6   2        7.61        2.76      3.52 o
  -7  -6   2        8.75       12.19      2.59 o
  -6  -6   2        7.70        7.04      2.19 o
  -5  -6   2       23.34       24.77      3.15 o
  -4  -6   2      219.09      206.99      5.30 o
  -3  -6   2      558.08      551.11     20.73 o
  -2  -6   2       97.48       90.95      1.53 o
  -1  -6   2      485.04      479.68      6.36 o
   0  -6   2      229.16      224.50      3.53 o
   1  -6   2      197.10      220.31      2.74 o
   2  -6   2        3.20        2.85      0.57 o
   3  -6   2        0.35        0.07      0.15 o
   4  -6   2       65.05       62.64      1.12 o
   5  -6   2       28.45       28.86      0.80 o
   6  -6   2        0.25        1.31      0.54 o
   7  -6   2       12.77        9.46      1.22 o
   8  -6   2       15.73       16.77      1.32 o
   9  -6   2       38.94       41.72      2.38 o
  10  -6   2        0.70       -2.23      2.29 o
  11  -6   2       67.28       76.97      5.22 o
  -9  -5   2       16.14       12.63      2.99 o
  -8  -5   2        3.56        3.57      2.09 o
  -7  -5   2       36.05       30.79      3.77 o
  -6  -5   2       23.36       20.89      1.87 o
  -5  -5   2       21.24       15.58      1.80 o
  -4  -5   2      135.03      130.34      3.27 o
  -3  -5   2       27.13       25.34      1.11 o
  -2  -5   2       80.25       72.82      1.87 o
  -1  -5   2       51.61       49.55      2.14 o
   0  -5   2       35.36       42.63      0.74 o
   1  -5   2      989.55     1060.98     49.51 o
   2  -5   2      194.67      213.03      5.15 o
   3  -5   2     1037.33     1110.27     28.87 o
   4  -5   2       70.12       79.39      2.78 o
   5  -5   2        8.89       13.04      1.19 o
   6  -5   2        0.00        0.51      0.82 o
   7  -5   2        1.09        1.63      0.61 o
   8  -5   2        1.42        1.69      1.10 o
   9  -5   2        4.21        4.71      1.06 o
  10  -5   2        1.35        2.22      2.02 o
  11  -5   2       27.42       31.74      3.71 o
  -9  -4   2       20.87       24.48      3.00 o
  -8  -4   2        0.04       -0.20      2.94 o
  -7  -4   2       67.13       52.55      2.76 o
  -6  -4   2        1.04        1.92      3.25 o
  -5  -4   2        4.44        5.70      1.02 o
  -4  -4   2        1.80        2.72      0.73 o
  -3  -4   2       17.41       14.32      0.83 o
  -2  -4   2       39.92       48.44      1.41 o
  -1  -4   2       31.41       27.87      0.59 o
   0  -4   2     1004.02     1031.38     45.74 o
   1  -4   2      346.81      356.26     13.19 o
   2  -4   2      256.14      262.81      6.95 o
   3  -4   2      252.06      279.41      3.88 o
   4  -4   2       12.27       11.37      0.76 o
   5  -4   2      278.21      295.77      4.45 o
   6  -4   2       80.30       80.93      1.89 o
   7  -4   2       59.59       52.25      1.89 o
   8  -4   2        9.30       10.86      1.29 o
   9  -4   2        1.27        1.39      1.46 o
  10  -4   2       25.29       22.04      2.04 o
  11  -4   2       15.02        6.82      5.42 o
  -9  -3   2       13.95       15.46      4.74 o
  -8  -3   2       12.32       14.22      2.29 o
  -7  -3   2      185.41      152.56      4.91 o
  -6  -3   2      438.46      359.71      9.15 o
  -5  -3   2       10.31       11.18      2.93 o
  -4  -3   2       15.71       17.20      0.94 o
  -3  -3   2       40.85       42.95      1.13 o
  -2  -3   2        2.51        3.63      0.35 o
  -1  -3   2       38.34       38.27      0.71 o
   0  -3   2      273.89      282.13      7.20 o
   1  -3   2      109.55      109.96      1.43 o
   2  -3   2      121.35      127.24      1.72 o
   3  -3   2     1807.61     1919.56     24.99 o
   4  -3   2      171.18      196.97      3.01 o
   5  -3   2        6.47        6.47      0.49 o
   6  -3   2      173.56      175.32      3.09 o
   7  -3   2        2.40        1.59      0.69 o
   8  -3   2      222.31      223.67      5.86 o
   9  -3   2        0.06        0.18      1.43 o
  10  -3   2        9.59        7.60      1.59 o
  11  -3   2        5.19        5.03      3.32 o
 -10  -2   2        1.07        0.64      2.41 o
  -9  -2   2        0.34        3.40      2.89 o
  -8  -2   2       10.53       10.89      1.84 o
  -7  -2   2       17.19       13.12      1.32 o
  -6  -2   2       29.92       21.56      1.71 o
  -5  -2   2       18.93       19.69      0.84 o
  -4  -2   2       10.32       14.01      0.89 o
  -3  -2   2      287.90      306.28      6.20 o
  -2  -2   2       20.25       20.85      0.60 o
  -1  -2   2      486.16      497.29      7.65 o
   0  -2   2      400.61      395.13      5.69 o
   1  -2   2     1229.53     1201.88     13.56 o
   2  -2   2       17.32       15.89      0.46 o
   3  -2   2      133.50      143.71      3.02 o
   4  -2   2        4.70        2.54      0.46 o
   5  -2   2       79.89       73.34      1.52 o
   6  -2   2     1697.77     1667.75     24.48 o
   7  -2   2      177.38      187.39      3.94 o
   8  -2   2      210.89      211.02      5.94 o
   9  -2   2        1.36        1.84      1.31 o
  10  -2   2        0.41        1.79      2.53 o
 -10  -1   2        2.40        2.09      4.82 o
  -9  -1   2        1.46        0.93      1.99 o
  -8  -1   2       23.56       19.88      1.34 o
  -7  -1   2       48.52       38.30      1.63 o
  -6  -1   2       41.97       35.74      1.96 o
  -5  -1   2       72.87       89.24      2.06 o
  -4  -1   2      893.34     1004.61     16.02 o
  -3  -1   2       44.68       46.71      1.08 o
  -2  -1   2        0.00       -0.18      0.37 o
  -1  -1   2       12.10       12.05      0.64 o
   0  -1   2      799.48      775.68     10.81 o
   1  -1   2     7792.30     7519.17    146.16 o
   2  -1   2      192.40      198.84      2.67 o
   3  -1   2       22.32       26.50      0.65 o
   4  -1   2        5.52        3.90      0.72 o
   5  -1   2      156.25      156.40      3.04 o
   6  -1   2        2.42        5.78      1.64 o
   7  -1   2       67.28       64.66      1.99 o
   8  -1   2       12.49       13.03      1.27 o
   9  -1   2        0.03        1.05      1.36 o
  10  -1   2       14.34       15.25      2.70 o
 -10   0   2       18.60       23.21     10.95 o
  -9   0   2       12.71       13.33      1.41 o
  -8   0   2        2.14        0.38      1.42 o
  -7   0   2       93.27       91.85      8.26 o
  -6   0   2       30.52       25.84      2.22 o
  -5   0   2        0.61        0.39      0.30 o
  -4   0   2       42.59       41.92      0.99 o
  -3   0   2      270.80      258.63      4.78 o
  -2   0   2      378.13      393.97      6.39 o
  -1   0   2       39.99       36.54      0.79 o
   0   0   2      247.42      237.00      3.47 o
   1   0   2     2431.22     2353.35     30.34 o
   2   0   2        4.69        5.77      0.40 o
   3   0   2        4.37        3.92      0.42 o
   4   0   2      169.19      184.24      4.80 o
   5   0   2       85.76       89.07      2.10 o
   6   0   2      643.11      640.17     10.64 o
   7   0   2        2.71        1.30      0.92 o
   8   0   2        2.32        1.42      1.60 o
   9   0   2        2.84        6.98      1.79 o
  10   0   2        4.64        6.56      3.41 o
 -11   1   2        2.09       -1.43      3.31 o
 -10   1   2       84.24       90.66      9.16 o
  -9   1   2        6.69        7.96      1.85 o
  -8   1   2        3.08        6.06      8.01 o
  -7   1   2       34.65       40.47      3.06 o
  -6   1   2       64.34       55.19      1.64 o
  -5   1   2        0.15        0.59      0.84 o
  -4   1   2      133.74      161.50      3.29 o
  -3   1   2      186.04      186.02      3.24 o
  -2   1   2     1062.58     1055.56     17.58 o
  -1   1   2     1348.49     1288.22     21.08 o
   0   1   2     8783.44     8443.74    234.85 o
   1   1   2     7018.37     6910.77    145.64 o
   2   1   2      769.42      794.23     14.72 o
   3   1   2      118.61      132.29      2.32 o
   4   1   2        0.94        0.37      0.92 o
   5   1   2       73.03       71.58      4.02 o
   6   1   2       13.27       13.11      0.73 o
   7   1   2       18.69       15.69      1.20 o
   8   1   2        4.68        4.98      1.25 o
   9   1   2       61.48       65.45      3.86 o
  10   1   2       13.58        9.33      2.56 o
 -11   2   2        1.51        0.42      3.21 o
 -10   2   2        0.38        1.71      1.64 o
  -9   2   2      163.64      199.37     11.02 o
  -8   2   2       84.80       84.57      3.05 o
  -7   2   2      271.74      250.33      5.62 o
  -6   2   2      659.58      638.96     10.70 o
  -5   2   2       19.19       22.13      0.92 o
  -4   2   2       21.67       25.45      1.14 o
  -3   2   2        8.54       11.11      0.82 o
  -2   2   2     1504.82     1502.19     27.14 o
  -1   2   2     5297.63     5045.19    156.63 o
   0   2   2     2978.18     2850.01     35.99 o
   1   2   2      172.45      170.81      2.75 o
   2   2   2      321.25      358.94      7.96 o
   3   2   2      151.93      182.84      3.06 o
   4   2   2       72.84       86.23      2.04 o
   5   2   2      117.45      129.33      2.67 o
   6   2   2       51.38       45.59      2.00 o
   7   2   2       57.77       53.71      4.02 o
   8   2   2       20.27       20.16      6.37 o
   9   2   2        4.02        2.46      2.85 o
 -11   3   2        4.86        7.04      2.28 o
 -10   3   2        0.46        0.92      1.59 o
  -9   3   2       78.22       72.20      4.13 o
  -8   3   2       80.68       83.02      2.69 o
  -7   3   2       20.63       16.97      0.98 o
  -6   3   2      128.12      123.26      4.64 o
  -5   3   2        4.40        5.07      0.61 o
  -4   3   2       12.25       16.25      0.77 o
  -3   3   2      882.35      958.94     19.04 o
  -2   3   2       30.30       31.55      1.19 o
  -1   3   2      381.64      374.55      7.18 o
   0   3   2     1271.14     1253.22     16.86 o
   1   3   2        5.92        9.04      0.51 o
   2   3   2        8.22        9.94      0.57 o
   3   3   2       67.72       77.82      1.82 o
   4   3   2      121.31      109.71      3.52 o
   5   3   2       15.81       13.31      1.06 o
   6   3   2       16.84       15.84      2.09 o
   7   3   2        6.74        6.94      1.79 o
   8   3   2       92.08       88.25      4.64 o
   9   3   2        6.32        4.09      3.47 o
 -11   4   2        0.89       -1.04      2.01 o
 -10   4   2        0.85       -0.48      1.47 o
  -9   4   2       31.74       32.79      1.99 o
  -8   4   2       10.86       12.18      1.05 o
  -7   4   2        0.24       -0.20      1.17 o
  -6   4   2        2.33        1.68      0.62 o
  -5   4   2      152.84      165.19      3.33 o
  -4   4   2      356.35      389.39      7.16 o
  -3   4   2       46.15       47.24      1.79 o
  -2   4   2        2.58        3.65      0.40 o
  -1   4   2     1486.98     1578.69     22.24 o
   0   4   2     1354.68     1411.93     22.16 o
   1   4   2      296.51      363.52      5.99 o
   2   4   2        3.78        3.23      0.52 o
   3   4   2       53.06       52.00      1.42 o
   4   4   2       64.23       86.72      3.88 o
   5   4   2      178.23      169.90      3.85 o
   6   4   2        0.05       -0.50      2.01 o
   7   4   2       12.65       17.22      2.45 o
   8   4   2       89.70       95.11      5.34 o
 -11   5   2        1.10        3.43      3.50 o
 -10   5   2       13.20       11.40      2.34 o
  -9   5   2        0.34       -1.02      1.06 o
  -8   5   2       22.40       21.48      1.21 o
  -7   5   2        9.29       11.40      2.59 o
  -6   5   2      629.51      637.67     10.61 o
  -5   5   2       18.95       16.18      0.74 o
  -4   5   2       59.31       66.46      2.96 o
  -3   5   2       22.82       28.27      0.94 o
  -2   5   2      201.65      220.79      3.24 o
  -1   5   2       43.39       42.53      1.11 o
   0   5   2      373.20      414.81      6.07 o
   1   5   2        0.49        0.46      0.96 o
   2   5   2        0.27        0.04      0.48 o
   3   5   2       85.25       90.46      1.87 o
   4   5   2      387.62      386.06      6.92 o
   5   5   2       22.26       29.54      1.20 o
   6   5   2        1.17        4.91      1.44 o
   7   5   2        3.40        4.45      1.86 o
   8   5   2       10.49       12.39      2.24 o
 -11   6   2        0.34        3.24      2.07 o
 -10   6   2        1.38        2.46      1.20 o
  -9   6   2        3.34        2.02      1.00 o
  -8   6   2        4.47        5.60      0.97 o
  -7   6   2      120.48      103.08      2.61 o
  -6   6   2       24.05       28.51      3.11 o
  -5   6   2       44.69       40.54      1.66 o
  -4   6   2        3.19        3.34      0.54 o
  -3   6   2      114.97      113.28      2.07 o
  -2   6   2      440.70      452.62      8.25 o
  -1   6   2      145.10      155.53      2.63 o
   0   6   2       11.00       13.39      0.59 o
   1   6   2      179.93      181.32      3.10 o
   2   6   2      256.03      262.82      4.13 o
   3   6   2        0.05        0.34      0.60 o
   4   6   2        0.77        1.83      0.59 o
   5   6   2        2.14        1.71      1.04 o
   6   6   2       75.04       75.60      4.62 o
   7   6   2        2.23        3.39      2.05 o
 -11   7   2        2.06       -0.55      2.26 o
 -10   7   2        9.41       13.97      1.76 o
  -9   7   2       27.61       27.07      1.90 o
  -8   7   2       30.12       28.84      1.65 o
  -7   7   2      126.16      133.88      3.13 o
  -6   7   2      162.33      195.51      4.07 o
  -5   7   2        1.00        1.21      0.50 o
  -4   7   2       33.77       31.82      0.87 o
  -3   7   2        8.23       10.77      0.85 o
  -2   7   2       99.86       98.89      3.77 o
  -1   7   2       26.19       28.65      0.85 o
   0   7   2      105.27      109.32      5.58 o
   1   7   2        7.70        7.25      0.89 o
   2   7   2      167.32      171.92      2.92 o
   3   7   2       20.30       18.81      1.53 o
   4   7   2      208.66      209.55      4.99 o
   5   7   2       31.73       31.07      4.36 o
   6   7   2        0.01       -0.70      1.51 o
   7   7   2       22.44       19.70      2.60 o
 -11   8   2        0.08        2.72      3.75 o
 -10   8   2        0.80       -1.41      1.98 o
  -9   8   2       25.97       25.30      1.95 o
  -8   8   2        3.66        2.12      0.95 o
  -7   8   2      335.25      304.05      6.61 o
  -6   8   2        3.29        4.15      0.82 o
  -5   8   2       61.07       64.70      1.78 o
  -4   8   2       29.90       29.92      1.06 o
  -3   8   2     1288.50     1246.22     17.13 o
  -2   8   2      425.40      429.49      6.71 o
  -1   8   2       43.40       42.71      1.14 o
   0   8   2      239.57      239.05      4.32 o
   1   8   2      102.39       95.74      2.35 o
   2   8   2        0.27        0.04      0.64 o
   3   8   2        5.94        4.85      0.95 o
   4   8   2        1.78        5.37      1.30 o
   5   8   2       15.02       17.67      1.84 o
   6   8   2       22.21       16.31      2.31 o
 -11   9   2        0.17        0.35      2.49 o
 -10   9   2       97.98      107.73      5.59 o
  -9   9   2        7.73       10.80      1.60 o
  -8   9   2        0.11        0.63      1.31 o
  -7   9   2        0.80        1.53      0.70 o
  -6   9   2      118.21      112.04      3.17 o
  -5   9   2       19.81       17.37      1.11 o
  -4   9   2       14.22       12.65      2.42 o
  -3   9   2      262.12      247.50      4.81 o
  -2   9   2        7.98        8.57      0.78 o
  -1   9   2       15.82       17.38      1.14 o
   0   9   2      190.32      176.33      3.51 o
   1   9   2       40.04       33.97      3.61 o
   2   9   2        4.55        3.76      1.17 o
   3   9   2       17.92       20.62      2.43 o
   4   9   2       24.88       30.99      2.14 o
   5   9   2        0.84        1.84      4.04 o
 -10  10   2       26.80       31.39      2.83 o
  -9  10   2       16.51       15.61      1.80 o
  -8  10   2        1.05        3.56      1.72 o
  -7  10   2        6.36        3.45      1.62 o
  -6  10   2      168.58      177.02      4.72 o
  -5  10   2       19.52       19.20      1.33 o
  -4  10   2       12.03       10.24      0.74 o
  -3  10   2      289.82      282.67      8.97 o
  -2  10   2        1.15        1.37      0.50 o
  -1  10   2        5.11        2.27      4.15 o
   0  10   2        7.29        5.98      0.97 o
   1  10   2        1.79        2.53      1.93 o
   2  10   2       14.82       12.24      1.43 o
   3  10   2        0.40        1.20      1.74 o
   4  10   2       18.61       13.31      1.96 o
 -10  11   2       13.76       13.06      2.56 o
  -9  11   2        8.34        8.99      2.12 o
  -8  11   2        5.62        4.91      1.34 o
  -7  11   2       33.51       36.79      2.46 o
  -6  11   2       34.05       31.01      1.87 o
  -5  11   2        0.64        1.88      1.35 o
  -4  11   2       75.69       74.08      5.22 o
  -3  11   2       70.51       72.35      2.47 o
  -2  11   2        0.14       -0.70      0.70 o
  -1  11   2       14.55       15.74      1.56 o
   0  11   2       27.97       26.44      1.47 o
   1  11   2       10.72        9.34      3.04 o
   2  11   2        8.02        9.67      1.73 o
   3  11   2        4.05        2.98      2.41 o
   4  11   2        2.48        3.46      2.63 o
  -9  12   2       20.10       13.12      2.02 o
  -8  12   2        0.90        4.40      1.55 o
  -7  12   2        2.72        3.92      1.27 o
  -6  12   2       38.71       41.98      2.40 o
  -5  12   2        1.57        3.69      1.14 o
  -4  12   2        3.63        5.33      1.48 o
  -3  12   2       27.97       28.71      2.16 o
  -2  12   2        0.33       -0.92      1.14 o
  -1  12   2       60.16       63.79      2.82 o
   0  12   2        0.39        1.28      1.20 o
   1  12   2        6.62        9.45      1.97 o
   2  12   2        1.59        0.56      1.70 o
  -8  13   2        4.09       12.64      4.67 o
  -7  13   2        3.41        3.99      1.65 o
  -6  13   2       35.02       34.78      2.68 o
  -5  13   2       21.05       22.34      2.07 o
  -4  13   2        2.06        5.88      1.47 o
  -3  13   2       44.32       50.92      2.77 o
  -2  13   2       21.17       24.71      2.34 o
  -1  13   2        0.40        1.06      1.97 o
   0  13   2      155.17      155.25      6.72 o
   1  13   2        2.82        4.12      2.36 o
  -7  14   2        3.66        4.05      3.56 o
  -6  14   2        2.27       -0.99      4.04 o
  -5  14   2        0.23        2.20      3.20 o
  -4  14   2        2.21        0.14      1.79 o
  -3  14   2       29.02       36.59      2.65 o
  -2  14   2        0.03        5.17      2.07 o
  -1  14   2        2.80       -0.35      1.99 o
   0  14   2       48.41       49.96      3.81 o
  -4  15   2        2.22        2.90      4.61 o
  -3  15   2       18.45       19.79      4.87 o
   3 -16   3        2.37        0.56      3.24 o
   4 -16   3        0.11       -0.28      2.90 o
   5 -16   3       21.97       17.60      4.66 o
   0 -15   3        1.01       -0.56      1.98 o
   1 -15   3       30.48       33.40      3.51 o
   2 -15   3      127.89      141.31     10.01 o
   3 -15   3        5.48        8.25      3.78 o
   4 -15   3       14.74       13.49      3.41 o
   5 -15   3        0.21        3.56      4.13 o
   6 -15   3       19.44       27.28      4.22 o
   7 -15   3        4.09        3.09      2.73 o
  -2 -14   3        6.83        7.36      2.74 o
  -1 -14   3       22.00       19.34      2.45 o
   0 -14   3       46.35       46.11      2.86 o
   1 -14   3       70.01       84.17      4.17 o
   2 -14   3        4.45        8.50      2.36 o
   3 -14   3       75.86       79.30      6.30 o
   4 -14   3       22.88       19.71      4.19 o
   5 -14   3       73.61       88.24      5.70 o
   6 -14   3        0.01       -0.92      2.77 o
   7 -14   3       15.12       11.98      2.37 o
   8 -14   3       16.11       17.61      2.98 o
  -3 -13   3        0.96        0.86      1.86 o
  -2 -13   3        0.38       -0.56      1.77 o
  -1 -13   3       15.44       19.71      1.87 o
   0 -13   3        7.13        7.31      1.19 o
   1 -13   3       21.82       23.79      2.46 o
   2 -13   3      115.54      112.51      6.79 o
   3 -13   3      216.63      221.36      9.77 o
   4 -13   3      295.68      335.46     15.13 o
   5 -13   3       13.95       12.76      3.67 o
   6 -13   3        0.02       -3.46      3.46 o
   7 -13   3        0.01        1.11      1.60 o
   8 -13   3       23.16       28.69      2.82 o
   9 -13   3       45.47       37.93      4.78 o
  -4 -12   3        0.07        1.55      2.21 o
  -3 -12   3        0.28        0.56      2.04 o
  -2 -12   3       62.56       73.55      3.61 o
  -1 -12   3        6.25        8.60      1.33 o
   0 -12   3        0.25        0.50      0.93 o
   1 -12   3       68.91       65.14      2.18 o
   2 -12   3        1.04        5.41      1.84 o
   3 -12   3      107.79       94.36      5.73 o
   4 -12   3       11.89       11.99      2.39 o
   5 -12   3        0.00        1.41      2.90 o
   6 -12   3        6.03       14.50      3.46 o
   7 -12   3       46.72       41.06      2.67 o
   8 -12   3       74.40       85.10      6.53 o
   9 -12   3        1.62       -0.07      2.58 o
  -5 -11   3        0.88        1.06      2.27 o
  -4 -11   3       18.14       16.76      2.28 o
  -3 -11   3       49.95       49.96      2.86 o
  -2 -11   3       61.76       73.99      3.77 o
  -1 -11   3       33.68       40.14      1.54 o
   0 -11   3       16.76       14.82      0.93 o
   1 -11   3       63.41       53.79      1.79 o
   2 -11   3      606.20      573.49     14.47 o
   3 -11   3       98.20      107.40      5.45 o
   4 -11   3        1.15        1.55      2.41 o
   5 -11   3       34.89       34.38      3.66 o
   6 -11   3        1.69        2.90      2.70 o
   7 -11   3        3.55        0.81      1.50 o
   8 -11   3        2.25        1.89      1.42 o
   9 -11   3        3.56        9.98      4.05 o
  10 -11   3       37.47       39.29      6.02 o
  -6 -10   3        0.84        3.04      2.35 o
  -5 -10   3        2.01        5.44      1.69 o
  -4 -10   3        1.51        0.44      0.71 o
  -3 -10   3       42.83       38.70      3.17 o
  -2 -10   3        2.33        2.25      0.88 o
  -1 -10   3       31.70       29.95      3.71 o
   0 -10   3       92.54       79.11      1.72 o
   1 -10   3       26.46       24.77      0.74 o
   2 -10   3        8.11        2.74      8.23 o
   3 -10   3        2.04        1.69      1.77 o
   4 -10   3      101.92      106.86      5.75 o
   5 -10   3       13.72       11.64      2.70 o
   6 -10   3       49.63       36.84      2.40 o
   7 -10   3        0.06       -0.99      0.99 o
   8 -10   3       32.99       34.17      2.37 o
   9 -10   3        0.03        1.38      1.49 o
  10 -10   3       48.30       56.31      5.04 o
  -6  -9   3        0.46       -0.25      1.82 o
  -5  -9   3        4.11        4.75      3.40 o
  -4  -9   3      115.41      118.23      4.04 o
  -3  -9   3       22.88       23.76      1.44 o
  -2  -9   3        0.10        0.03      0.32 o
  -1  -9   3        0.98        2.19      0.49 o
   0  -9   3        2.59        0.28      0.32 o
   1  -9   3       10.23        4.76      0.31 o
   2  -9   3       22.21       20.78     11.30 o
   3  -9   3       46.61       44.01     10.98 o
   4  -9   3      261.74      246.08     10.58 o
   5  -9   3      252.95      246.57      4.02 o
   6  -9   3        0.64        0.47      0.39 o
   7  -9   3       20.89       16.74      1.65 o
   8  -9   3        0.00       -0.85      1.70 o
   9  -9   3       11.90       16.93      2.11 o
  10  -9   3       12.76       19.27      2.59 o
  -7  -8   3        0.99       -0.48      1.74 o
  -6  -8   3      155.17      177.11      9.98 o
  -5  -8   3        2.17        4.01      1.34 o
  -4  -8   3      103.35      102.37      3.69 o
  -3  -8   3      630.63      647.37     11.55 o
  -2  -8   3        0.11        0.56      0.39 o
  -1  -8   3        2.16        1.68      0.45 o
   0  -8   3       11.02       10.57      1.01 o
   1  -8   3       62.40       53.37      1.12 o
   2  -8   3       22.16       20.86      1.93 o
   3  -8   3        7.51        6.45      0.93 o
   4  -8   3     1434.82     1378.40     33.21 o
   5  -8   3        6.77       10.48      0.55 o
   6  -8   3       82.60       69.36      1.59 o
   7  -8   3        3.62        4.72      0.75 o
   8  -8   3        3.63        2.71      1.17 o
   9  -8   3        7.87        5.15      2.98 o
  10  -8   3        0.98        2.23      2.12 o
  11  -8   3        6.01        2.48      4.33 o
  -8  -7   3        2.69        1.60      1.91 o
  -7  -7   3       58.35       65.03      4.83 o
  -6  -7   3       15.08       15.88      1.94 o
  -5  -7   3       40.79       39.07      1.90 o
  -4  -7   3       88.10       87.05      2.31 o
  -3  -7   3       49.43       47.41      1.51 o
  -2  -7   3      848.70      813.27     10.86 o
  -1  -7   3        4.99        4.40      0.55 o
   0  -7   3      258.90      267.02      3.96 o
   1  -7   3       27.89       27.89      0.53 o
   2  -7   3        6.39        7.50      1.08 o
   3  -7   3       98.43       95.76      4.92 o
   4  -7   3       35.62       40.21      2.15 o
   5  -7   3        5.22        7.23      0.90 o
   6  -7   3       28.77       23.83      0.84 o
   7  -7   3       12.56       12.17      1.06 o
   8  -7   3       38.23       30.10      1.73 o
   9  -7   3       64.09       74.02      3.27 o
  10  -7   3        2.90        2.01      1.79 o
  11  -7   3        3.39       -0.92      2.77 o
  -8  -6   3        0.76       -1.62      2.05 o
  -7  -6   3        1.01        2.20      3.90 o
  -6  -6   3        0.06        0.37      1.44 o
  -5  -6   3       96.49       90.82      3.58 o
  -4  -6   3        0.15        1.38      0.88 o
  -3  -6   3      339.36      328.57      6.27 o
  -2  -6   3       14.19       11.13      0.56 o
  -1  -6   3      103.88      118.40      1.88 o
   0  -6   3      169.56      189.34      4.29 o
   1  -6   3      459.43      502.20      6.00 o
   2  -6   3        2.25        0.89      0.53 o
   3  -6   3       39.49       43.34      0.77 o
   4  -6   3       43.79       51.50      1.05 o
   5  -6   3       50.43       45.46      1.87 o
   6  -6   3       53.67       40.20      1.77 o
   7  -6   3       17.26       17.00      1.46 o
   8  -6   3       23.06       25.11      1.68 o
   9  -6   3        1.36        2.22      4.05 o
  10  -6   3       23.97       30.52      3.08 o
  11  -6   3       29.71       31.20      5.08 o
  -9  -5   3       44.72       50.53      6.42 o
  -8  -5   3        1.08        0.46      3.91 o
  -7  -5   3        9.54       13.18      2.51 o
  -6  -5   3        0.25       -0.35      1.55 o
  -5  -5   3       17.09       16.29      2.24 o
  -4  -5   3       53.73       52.37      1.89 o
  -3  -5   3       42.99       41.27      1.26 o
  -2  -5   3       41.21       40.07      1.72 o
  -1  -5   3       68.30       75.75      1.23 o
   0  -5   3     1920.19     2038.66     31.90 o
   1  -5   3       87.79       98.38      2.00 o
   2  -5   3        7.26       10.57      1.10 o
   3  -5   3        0.01        0.28      0.30 o
   4  -5   3        7.92        8.47      0.43 o
   5  -5   3      127.02      133.25      2.41 o
   6  -5   3        0.71        1.20      0.78 o
   7  -5   3        0.43        1.18      0.72 o
   8  -5   3       48.09       51.48      2.08 o
   9  -5   3       60.28       57.12      2.75 o
  10  -5   3        1.09        2.64      3.05 o
  11  -5   3        0.04        1.49      9.51 o
  -9  -4   3      149.25      171.08      8.43 o
  -8  -4   3        2.35        1.35      1.88 o
  -7  -4   3        0.93        1.25      1.91 o
  -6  -4   3        2.95        2.43      1.19 o
  -5  -4   3        1.59        0.88      0.97 o
  -4  -4   3       22.58       14.44      1.88 o
  -3  -4   3      115.12      103.60      2.00 o
  -2  -4   3        0.48        1.20      0.57 o
  -1  -4   3       46.38       42.24      0.76 o
   0  -4   3      954.37      986.55     19.47 o
   1  -4   3      212.13      224.45      2.84 o
   2  -4   3      143.43      162.24      2.14 o
   3  -4   3      548.13      607.20      7.88 o
   4  -4   3      100.01      107.08      1.92 o
   5  -4   3       15.52       12.80      0.70 o
   6  -4   3        8.21        8.53      1.04 o
   7  -4   3       86.87       84.96      2.73 o
   8  -4   3      117.01      114.51      4.75 o
   9  -4   3        3.04        2.19      1.11 o
  10  -4   3        0.07       -1.36      1.36 o
 -10  -3   3        2.84       -1.49      7.61 o
  -9  -3   3        2.03        0.98      2.19 o
  -8  -3   3       18.67       23.67      8.04 o
  -7  -3   3       65.43       47.49      6.98 o
  -6  -3   3        8.70        4.08      2.25 o
  -5  -3   3        2.24        1.31      1.24 o
  -4  -3   3       41.64       41.63      1.53 o
  -3  -3   3        2.43        3.51      0.44 o
  -2  -3   3        7.27        9.08      0.92 o
  -1  -3   3      106.33      106.83      1.67 o
   0  -3   3       80.21       74.82      1.12 o
   1  -3   3        7.39        6.15      0.40 o
   2  -3   3     1088.43     1164.47     13.40 o
   3  -3   3      685.65      726.41      9.81 o
   4  -3   3      156.68      172.12      2.76 o
   5  -3   3      285.90      274.80      4.55 o
   6  -3   3       35.62       37.42      2.01 o
   7  -3   3      105.47      104.11      2.69 o
   8  -3   3        3.47        4.73      1.25 o
   9  -3   3        6.94        5.14      2.78 o
  10  -3   3       24.19       21.08      2.62 o
 -10  -2   3       16.58       17.99      7.65 o
  -9  -2   3        6.58        2.57      4.84 o
  -8  -2   3        0.12       -0.04      1.56 o
  -7  -2   3      192.66      165.01      6.23 o
  -6  -2   3        2.46        2.07      1.32 o
  -5  -2   3       13.64       13.05      0.74 o
  -4  -2   3        0.91        1.33      0.33 o
  -3  -2   3      423.43      485.30      8.18 o
  -2  -2   3     1296.68     1348.15     20.34 o
  -1  -2   3        1.54        1.49      0.24 o
   0  -2   3        2.75        2.75      0.68 o
   1  -2   3       76.75       69.80      1.62 o
   2  -2   3      133.12      141.39      2.05 o
   3  -2   3      985.23     1025.03     13.05 o
   4  -2   3       66.74       65.59      1.18 o
   5  -2   3      163.66      148.42      3.68 o
   6  -2   3        1.75        1.58      0.67 o
   7  -2   3      234.35      233.12      4.88 o
   8  -2   3      186.84      191.10      5.17 o
   9  -2   3       66.47       60.66      3.05 o
  10  -2   3        5.60        0.23      2.70 o
 -10  -1   3       14.63       18.93      5.38 o
  -9  -1   3       13.24        8.85      5.36 o
  -8  -1   3        2.27        1.35      1.14 o
  -7  -1   3       88.50       66.58      2.25 o
  -6  -1   3       93.81       81.58      4.68 o
  -5  -1   3       94.62       98.23      2.01 o
  -4  -1   3       39.14       43.57      1.98 o
  -3  -1   3      215.29      239.16      5.20 o
  -2  -1   3      411.37      428.38      7.00 o
  -1  -1   3     1857.76     1810.08     28.11 o
   0  -1   3      519.39      495.65      6.61 o
   1  -1   3     7895.79     7706.70    134.93 o
   2  -1   3      969.06     1001.92     12.91 o
   3  -1   3       38.81       47.63      1.02 o
   4  -1   3        3.35        3.73      0.64 o
   5  -1   3        7.38        6.20      0.63 o
   6  -1   3      353.35      327.48      5.78 o
   7  -1   3      124.45      124.72      3.47 o
   8  -1   3        8.43       10.80      1.78 o
   9  -1   3        4.16        5.81      1.56 o
  10  -1   3       23.21       21.92      5.05 o
 -10   0   3       17.18       18.65      5.11 o
  -9   0   3        0.01        0.23      1.81 o
  -8   0   3       16.28       10.49      3.39 o
  -7   0   3        0.68        0.68      5.22 o
  -6   0   3      101.01       99.00      6.74 o
  -5   0   3       61.06       71.12      1.67 o
  -4   0   3      526.24      558.65     10.14 o
  -3   0   3      748.00      823.83     14.28 o
  -2   0   3      255.82      260.40      4.71 o
  -1   0   3     8084.43     7723.83    156.54 o
   0   0   3     5237.16     5151.31     83.16 o
   1   0   3     2375.34     2365.19     30.22 o
   2   0   3      122.14      124.13      2.19 o
   3   0   3       39.34       41.30      1.03 o
   4   0   3      386.39      392.25      6.32 o
   5   0   3       37.86       33.44      1.31 o
   6   0   3      620.05      631.35     11.43 o
   7   0   3       32.51       36.49      4.48 o
   8   0   3       33.73       37.60      2.13 o
   9   0   3        6.11        5.54      1.60 o
  10   0   3        1.11        4.87      5.10 o
 -11   1   3       15.77       21.09      5.08 o
 -10   1   3       10.59       13.20      4.47 o
  -9   1   3        2.57        4.65      1.47 o
  -8   1   3        1.25        1.04      1.13 o
  -7   1   3        3.93        5.67      0.57 o
  -6   1   3      118.68      114.80      2.79 o
  -5   1   3        0.02       -0.14      0.47 o
  -4   1   3      476.64      477.98     11.22 o
  -3   1   3      186.43      180.14      3.51 o
  -2   1   3      262.84      254.89      4.25 o
  -1   1   3        1.48        4.16      0.42 o
   0   1   3      485.94      482.97      7.28 o
   1   1   3      126.15      135.28      2.15 o
   2   1   3       47.33       53.12      1.13 o
   3   1   3       25.92       28.78      0.86 o
   4   1   3       45.24       47.68      1.69 o
   5   1   3       11.96       11.80      0.92 o
   6   1   3       58.64       60.19      3.84 o
   7   1   3        5.24        8.26      1.70 o
   8   1   3       17.53       15.85      5.90 o
   9   1   3        0.50        0.06      2.48 o
 -11   2   3        1.07       -2.31      2.31 o
 -10   2   3       34.02       35.14      4.16 o
  -9   2   3       11.91       10.74      1.49 o
  -8   2   3       13.93       13.07      1.52 o
  -7   2   3       21.54       21.11      1.66 o
  -6   2   3      298.02      279.31      5.29 o
  -5   2   3       15.44       12.55      0.67 o
  -4   2   3      442.16      466.97      9.12 o
  -3   2   3       16.45       21.84      1.22 o
  -2   2   3      165.48      167.81      3.16 o
  -1   2   3       58.67       43.96      1.03 o
   0   2   3      936.55      941.13     13.53 o
   1   2   3      318.72      350.86      5.12 o
   2   2   3       24.30       33.24      1.91 o
   3   2   3        0.15       -0.17      0.45 o
   4   2   3       31.82       32.56      1.77 o
   5   2   3       93.58       73.80      2.53 o
   6   2   3       22.48       19.46      1.85 o
   7   2   3        0.16        0.54      1.70 o
   8   2   3        3.67        5.46      2.88 o
   9   2   3        1.55        1.18      3.16 o
 -11   3   3        0.89        2.69      3.02 o
 -10   3   3        1.12       -1.77      2.74 o
  -9   3   3      168.64      193.17      5.93 o
  -8   3   3        0.49        2.16      1.02 o
  -7   3   3      432.22      425.25      9.42 o
  -6   3   3      424.81      410.41      7.44 o
  -5   3   3       49.01       56.41      2.32 o
  -4   3   3       63.60       66.02      3.34 o
  -3   3   3      277.08      302.58      5.79 o
  -2   3   3      209.00      222.80      3.72 o
  -1   3   3      292.08      321.45      4.93 o
   0   3   3     2027.12     2066.48     25.44 o
   1   3   3      479.71      529.56      7.95 o
   2   3   3      149.39      169.74      2.94 o
   3   3   3       19.86       17.11      1.37 o
   4   3   3        0.32        1.37      0.77 o
   5   3   3       23.47       15.05      2.32 o
   6   3   3       39.76       35.90      2.17 o
   7   3   3        0.61        1.13      2.23 o
   8   3   3       11.11       11.28      3.22 o
   9   3   3        2.63        6.46      3.38 o
 -11   4   3        0.38        0.73      2.05 o
 -10   4   3       33.17       38.62      2.37 o
  -9   4   3      197.74      225.75      6.50 o
  -8   4   3       97.75       96.80      4.03 o
  -7   4   3        0.04        0.27      0.85 o
  -6   4   3       42.67       40.88      2.02 o
  -5   4   3      109.88      125.88      2.50 o
  -4   4   3        4.83        6.12      0.95 o
  -3   4   3      313.99      352.92      6.35 o
  -2   4   3      113.26      107.86      2.02 o
  -1   4   3      252.10      284.71      8.82 o
   0   4   3      342.16      345.15      5.12 o
   1   4   3      566.11      606.57      8.92 o
   2   4   3       53.61       61.10      2.82 o
   3   4   3        1.37        0.57      0.78 o
   4   4   3      130.29      127.15      3.02 o
   5   4   3        2.91        3.84      0.94 o
   6   4   3        7.05        8.28      1.87 o
   7   4   3        6.45       10.10      2.04 o
   8   4   3        0.38        0.33      1.40 o
 -11   5   3        0.27        0.05      2.05 o
 -10   5   3       47.85       47.16      2.52 o
  -9   5   3        4.47        6.31      1.24 o
  -8   5   3       10.04        7.55      1.21 o
  -7   5   3       40.53       37.62      1.38 o
  -6   5   3      413.08      378.96      6.70 o
  -5   5   3       41.40       38.50      1.05 o
  -4   5   3        0.81        0.74      0.49 o
  -3   5   3       46.14       48.69      3.61 o
  -2   5   3       19.22       20.76      0.72 o
  -1   5   3      924.07      968.54     16.00 o
   0   5   3      447.10      470.74      6.85 o
   1   5   3      283.65      279.61      8.98 o
   2   5   3        2.89        3.99      0.53 o
   3   5   3       12.26       16.06      0.98 o
   4   5   3      322.33      304.47      5.43 o
   5   5   3      158.71      164.80      3.76 o
   6   5   3        2.00        1.72      1.72 o
   7   5   3       99.94      106.37      4.26 o
   8   5   3       49.21       49.39      5.35 o
 -11   6   3        0.48        6.42      5.24 o
 -10   6   3       65.37       65.59      2.92 o
  -9   6   3       31.42       37.01      3.06 o
  -8   6   3       15.15       17.43      1.99 o
  -7   6   3        7.31        5.77      0.81 o
  -6   6   3      256.75      214.95      4.02 o
  -5   6   3       42.83       38.60      2.24 o
  -4   6   3       48.67       53.43      1.33 o
  -3   6   3       33.51       44.63      1.07 o
  -2   6   3      252.96      265.67      3.95 o
  -1   6   3      129.09      143.28      2.81 o
   0   6   3      144.36      148.66      6.68 o
   1   6   3      330.36      325.29      5.67 o
   2   6   3       12.14       12.02      0.76 o
   3   6   3       83.61       81.00      2.73 o
   4   6   3      319.81      341.56      7.90 o
   5   6   3       69.13       74.46      2.90 o
   6   6   3        3.25        5.51      2.56 o
   7   6   3       17.10       15.76      2.45 o
 -11   7   3        3.55        3.16      2.06 o
 -10   7   3        0.03        1.91      1.70 o
  -9   7   3       39.23       36.10      1.89 o
  -8   7   3        4.93        4.79      2.81 o
  -7   7   3      173.33      174.80      4.00 o
  -6   7   3      492.40      480.85      8.33 o
  -5   7   3       11.26        9.19      1.43 o
  -4   7   3       14.62       13.84      0.84 o
  -3   7   3      754.01      768.12     10.50 o
  -2   7   3        6.09        3.99      0.53 o
  -1   7   3       10.19       12.25      0.75 o
   0   7   3       16.42       13.54      0.61 o
   1   7   3       31.41       30.81      1.16 o
   2   7   3        2.76        4.34      1.79 o
   3   7   3       13.95       14.27      3.33 o
   4   7   3        4.30        5.61      1.00 o
   5   7   3       11.26       12.39      1.43 o
   6   7   3        8.14        6.13      3.36 o
 -11   8   3        0.08        1.26      2.22 o
 -10   8   3       22.08       23.30      1.95 o
  -9   8   3       13.25       13.00      2.00 o
  -8   8   3        0.46        0.83      0.83 o
  -7   8   3        0.10        0.53      1.15 o
  -6   8   3      369.11      349.67      6.58 o
  -5   8   3       32.30       33.88      1.29 o
  -4   8   3        0.23        1.17      0.55 o
  -3   8   3        2.09        3.99      0.84 o
  -2   8   3      109.80      107.19      4.34 o
  -1   8   3       70.57       70.50      1.80 o
   0   8   3        1.44        0.33      1.06 o
   1   8   3       97.10       88.02      6.39 o
   2   8   3        4.10        1.21      1.45 o
   3   8   3       55.26       57.39      7.40 o
   4   8   3       10.68        6.97      2.42 o
   5   8   3       11.36       13.72      1.95 o
   6   8   3       24.15       25.28      8.01 o
 -11   9   3        1.71       -1.06      3.53 o
 -10   9   3        0.91        1.64      1.92 o
  -9   9   3       59.17       69.28      3.51 o
  -8   9   3        4.14        3.45      0.98 o
  -7   9   3      350.12      360.57      7.81 o
  -6   9   3      199.63      205.20      5.42 o
  -5   9   3       55.37       56.05      3.78 o
  -4   9   3        4.80        5.50      0.88 o
  -3   9   3      338.96      318.97      6.34 o
  -2   9   3       16.99       14.53      2.67 o
  -1   9   3       15.57       15.42      2.23 o
   0   9   3       70.17       71.48      1.90 o
   1   9   3       24.70       18.44      1.22 o
   2   9   3        6.22        5.63      0.92 o
   3   9   3       66.59       66.53      3.44 o
   4   9   3        0.25        0.29      1.94 o
   5   9   3        3.52        1.84      2.02 o
 -10  10   3      157.93      174.95      7.80 o
  -9  10   3        9.27       13.19      2.08 o
  -8  10   3       39.84       42.63      2.86 o
  -7  10   3      136.74      140.11      5.19 o
  -6  10   3       33.96       35.29      1.80 o
  -5  10   3        0.52        0.14      1.60 o
  -4  10   3       60.25       63.78      2.74 o
  -3  10   3      114.50      104.90      3.06 o
  -2  10   3       10.17        9.71      1.31 o
  -1  10   3        0.44       -1.06      1.06 o
   0  10   3       18.93       15.14      1.20 o
   1  10   3       53.97       48.42      2.21 o
   2  10   3        1.12       -0.42      1.30 o
   3  10   3       11.43       10.96      1.54 o
   4  10   3        3.55        0.74      1.92 o
 -10  11   3       20.55       18.32      2.60 o
  -9  11   3       18.93       18.60      3.41 o
  -8  11   3       14.16       16.63      1.92 o
  -7  11   3       25.51       25.47      2.21 o
  -6  11   3       25.37       31.77      2.28 o
  -5  11   3        0.89        1.70      1.34 o
  -4  11   3       39.26       38.94      2.28 o
  -3  11   3       72.41       72.00      5.27 o
  -2  11   3       55.25       56.82      2.50 o
  -1  11   3        0.26        1.87      1.60 o
   0  11   3       12.39       10.25      2.32 o
   1  11   3       47.89       46.11      2.29 o
   2  11   3        5.63        2.41      1.41 o
   3  11   3        0.47       -2.50      2.50 o
  -9  12   3        3.81        0.07      2.65 o
  -8  12   3        0.31       -1.55      2.06 o
  -7  12   3        6.01        9.51      2.29 o
  -6  12   3        1.54        1.28      1.20 o
  -5  12   3        0.03        0.35      1.14 o
  -4  12   3        1.85        1.28      1.28 o
  -3  12   3        0.16       -1.13      1.20 o
  -2  12   3       60.16       64.60      3.12 o
  -1  12   3        0.59       -1.20      1.50 o
   0  12   3        0.06       -0.86      1.78 o
   1  12   3       15.55       16.90      1.80 o
   2  12   3        2.03        2.05      2.70 o
  -8  13   3       12.56       11.87      3.19 o
  -7  13   3        4.75        2.48      1.91 o
  -6  13   3        3.59        4.61      1.77 o
  -5  13   3       18.68       16.84      2.28 o
  -4  13   3        7.99        6.30      1.99 o
  -3  13   3        3.18        2.35      1.63 o
  -2  13   3       16.42       23.39      2.53 o
  -1  13   3       73.34       84.02      4.32 o
   0  13   3        0.04        1.20      1.92 o
   1  13   3       39.50       44.74      4.28 o
  -6  14   3        2.20       -1.35      4.05 o
  -5  14   3        0.00        0.71      4.12 o
  -4  14   3        7.91        8.40      2.05 o
  -3  14   3       13.53       15.81      2.41 o
  -2  14   3        1.55        5.10      1.79 o
  -1  14   3       10.88        7.96      2.29 o
   3 -16   4        6.10        9.51      3.53 o
   4 -16   4        0.45        0.05      1.88 o
   5 -16   4        4.31       -0.21      1.89 o
   0 -15   4       57.81       53.23      7.13 o
   1 -15   4      160.20      169.86     12.08 o
   2 -15   4      113.01      144.74      9.73 o
   3 -15   4        8.80       10.48      1.82 o
   4 -15   4        8.83       11.88      1.72 o
   5 -15   4        0.18        4.17      2.64 o
   6 -15   4        0.18       -1.89      1.89 o
   7 -15   4        3.40        6.69      3.40 o
  -2 -14   4        0.20       -2.26      2.26 o
  -1 -14   4       38.59       35.88      4.95 o
   0 -14   4        4.25        9.98      3.41 o
   1 -14   4      174.16      205.12      7.00 o
   2 -14   4        0.35       -1.20      2.05 o
   3 -14   4       34.71       33.99      3.93 o
   4 -14   4        0.35       -2.41      3.19 o
   5 -14   4       44.41       46.31      2.98 o
   6 -14   4       10.67       10.74      3.20 o
   7 -14   4       27.47       26.67      3.92 o
   8 -14   4       36.21       37.93      5.29 o
  -3 -13   4        1.82        6.39      2.13 o
  -2 -13   4        3.10        2.12      1.92 o
  -1 -13   4        0.76       -0.07      1.65 o
   0 -13   4       14.03        8.60      1.68 o
   1 -13   4       13.02       18.32      2.16 o
   2 -13   4       38.37       42.19      2.52 o
   3 -13   4      147.08      159.70      7.24 o
   4 -13   4       28.95       38.87      3.57 o
   5 -13   4       59.71       58.26      4.50 o
   6 -13   4        0.66        1.77      2.46 o
   7 -13   4        1.10        1.06      2.48 o
   8 -13   4      152.57      171.18     11.68 o
   9 -13   4       30.31       14.89      5.27 o
  -4 -12   4        9.95       12.52      2.14 o
  -3 -12   4        0.25       -0.28      1.63 o
  -2 -12   4       10.81       16.15      1.55 o
  -1 -12   4        4.06        5.03      1.47 o
   0 -12   4        6.30        5.70      0.81 o
   1 -12   4        1.15        1.41      0.56 o
   2 -12   4       35.35       37.82      2.28 o
   3 -12   4       96.67      101.35      6.27 o
   4 -12   4        3.28        1.77      1.91 o
   5 -12   4       29.70       35.37      3.21 o
   6 -12   4        7.02        7.69      2.13 o
   7 -12   4       21.68       22.41      3.35 o
   8 -12   4       99.20      129.74      7.68 o
   9 -12   4        5.45        5.44      3.62 o
  -5 -11   4        1.62        6.30      2.54 o
  -4 -11   4        5.32        5.52      1.78 o
  -3 -11   4      181.35      203.67      6.98 o
  -2 -11   4       11.66       12.52      1.61 o
  -1 -11   4       14.30       15.85      0.89 o
   0 -11   4       36.55       32.43      1.05 o
   1 -11   4        2.35        2.02      0.30 o
   2 -11   4       44.63       58.43      7.35 o
   3 -11   4      174.60      167.24      7.84 o
   4 -11   4        2.13       -1.13      1.55 o
   5 -11   4       36.28       34.42      2.34 o
   6 -11   4       18.90       15.09      1.77 o
   7 -11   4        7.09        2.00     13.03 o
   8 -11   4        8.98        4.61     13.98 o
   9 -11   4       14.95       13.43      4.63 o
  -6 -10   4        6.73       10.41      2.78 o
  -5 -10   4        0.32       -2.07      2.07 o
  -4 -10   4        0.19       -0.90      1.45 o
  -3 -10   4      127.23      136.86      4.18 o
  -2 -10   4        3.30        5.39      1.60 o
  -1 -10   4       10.66        7.17      0.57 o
   0 -10   4        9.30        8.92      1.09 o
   1 -10   4      287.58      226.31      3.84 o
   2 -10   4      107.08       94.34     13.60 o
   3 -10   4      182.68      183.49     28.86 o
   4 -10   4      155.74      151.71      7.68 o
   5 -10   4      158.77      146.37      4.61 o
   6 -10   4       78.61       64.24     12.48 o
   7 -10   4       10.32        9.87      1.08 o
   8 -10   4        0.24        1.51      1.53 o
   9 -10   4       10.64       11.97      2.20 o
  10 -10   4       11.26       13.14      2.54 o
  -7  -9   4        7.26       13.00      3.70 o
  -6  -9   4        0.13       -0.51      1.56 o
  -5  -9   4       24.16       22.04      1.65 o
  -4  -9   4       24.07       21.06      1.56 o
  -3  -9   4        2.30        3.66      1.19 o
  -2  -9   4       13.12       11.78      0.90 o
  -1  -9   4       27.04       23.53      1.36 o
   0  -9   4       16.04       14.83      0.53 o
   1  -9   4        0.48        0.26      0.29 o
   2  -9   4      160.90      164.53      9.39 o
   3  -9   4      429.93      419.85     13.84 o
   4  -9   4      379.64      359.58     10.74 o
   5  -9   4      168.92      166.78      5.38 o
   6  -9   4       60.84       49.65      2.98 o
   7  -9   4       27.67       25.49      1.66 o
   8  -9   4       12.05        7.29      2.48 o
   9  -9   4       16.10       16.06      3.15 o
  10  -9   4       11.58        9.46      4.27 o
  -7  -8   4        5.48        4.76      2.38 o
  -6  -8   4        5.43        7.54      1.95 o
  -5  -8   4        7.86        7.86      1.61 o
  -4  -8   4      221.53      214.61      5.71 o
  -3  -8   4      461.46      455.37      8.55 o
  -2  -8   4        8.22        8.70      0.65 o
  -1  -8   4        0.00        0.43      0.33 o
   0  -8   4       85.22       78.04      1.31 o
   1  -8   4       30.25       24.93      0.50 o
   2  -8   4      171.95      155.81      3.47 o
   3  -8   4      379.14      342.07      6.53 o
   4  -8   4       70.29       64.63      2.05 o
   5  -8   4      447.68      398.31      7.60 o
   6  -8   4      166.49      134.23      3.28 o
   7  -8   4        7.86        5.11      0.83 o
   8  -8   4       36.05       33.54      2.03 o
   9  -8   4        0.07        3.10      1.97 o
  10  -8   4       19.25       20.33      2.43 o
  -8  -7   4        6.76        6.51      2.65 o
  -7  -7   4        5.67       10.95      3.83 o
  -6  -7   4       23.12       25.57      5.08 o
  -5  -7   4       19.80       19.15      2.05 o
  -4  -7   4      457.57      454.89     15.20 o
  -3  -7   4       32.81       33.15      1.30 o
  -2  -7   4      639.39      609.84      8.94 o
  -1  -7   4        0.58        1.24      0.29 o
   0  -7   4       67.85       71.54      1.44 o
   1  -7   4        1.00        0.96      0.10 o
   2  -7   4        4.42        4.06      0.65 o
   3  -7   4       83.31       78.18      1.94 o
   4  -7   4        3.37        3.00      0.46 o
   5  -7   4       31.16       34.73      3.05 o
   6  -7   4        9.43        6.98      1.26 o
   7  -7   4       65.30       56.31      4.46 o
   8  -7   4      122.75      121.05      3.38 o
   9  -7   4       92.84      103.90      4.94 o
  10  -7   4        6.35        6.60      2.17 o
  -8  -6   4        2.61        1.97      2.45 o
  -7  -6   4       19.58       23.32      2.95 o
  -6  -6   4       13.45       19.65      2.20 o
  -5  -6   4        0.00        0.57      3.58 o
  -4  -6   4       53.77       53.22      2.04 o
  -3  -6   4     2386.77     2320.40     37.34 o
  -2  -6   4      160.30      150.47      2.69 o
  -1  -6   4       26.90       27.66      1.61 o
   0  -6   4        1.95        2.39      0.71 o
   1  -6   4      169.59      177.76      2.58 o
   2  -6   4       30.20       39.95      1.22 o
   3  -6   4        0.16       -0.06      0.32 o
   4  -6   4       17.83       17.88      0.84 o
   5  -6   4        0.96        0.52      0.41 o
   6  -6   4       12.62        6.81      0.64 o
   7  -6   4       27.36       23.94      0.99 o
   8  -6   4        1.93        0.22      0.78 o
   9  -6   4       58.91       67.43      3.48 o
  10  -6   4        0.13        3.31      1.57 o
  -9  -5   4       24.87       15.56      7.74 o
  -8  -5   4        0.16        0.62      2.02 o
  -7  -5   4       15.52       10.58      1.81 o
  -6  -5   4       34.53       31.25      2.37 o
  -5  -5   4        2.28        3.75      1.07 o
  -4  -5   4       59.16       56.16      1.84 o
  -3  -5   4        5.12        3.71      0.55 o
  -2  -5   4       67.56       68.86      1.43 o
  -1  -5   4      592.99      633.86     13.14 o
   0  -5   4      510.76      516.40     15.20 o
   1  -5   4      434.70      468.30      5.65 o
   2  -5   4        1.09        1.83      0.25 o
   3  -5   4       12.06       17.71      0.49 o
   4  -5   4       91.12      100.04      1.81 o
   5  -5   4      103.31      126.49      2.31 o
   6  -5   4       30.90       27.73      1.00 o
   7  -5   4        0.52       -0.21      0.65 o
   8  -5   4       49.27       52.85      3.03 o
   9  -5   4      131.10      156.64      5.42 o
  10  -5   4        0.07       -0.05      3.16 o
  -9  -4   4        0.00        2.18      4.13 o
  -8  -4   4        1.81        0.89      2.48 o
  -7  -4   4        0.16       -0.51      2.85 o
  -6  -4   4      104.49       83.56      3.43 o
  -5  -4   4       33.12       36.67      1.66 o
  -4  -4   4       12.16        9.85      1.53 o
  -3  -4   4       10.51        9.73      0.56 o
  -2  -4   4      198.02      218.52      5.10 o
  -1  -4   4      578.29      593.76      8.98 o
   0  -4   4       23.86       26.73      0.54 o
   1  -4   4       21.71       20.90      0.46 o
   2  -4   4       18.66       26.01      0.98 o
   3  -4   4       16.58       17.85      0.47 o
   4  -4   4      560.34      625.86      9.38 o
   5  -4   4       36.86       38.77      1.01 o
   6  -4   4        2.75        4.46      2.23 o
   7  -4   4        1.36       -0.06      0.99 o
   8  -4   4      101.71      101.58      4.89 o
   9  -4   4       69.89       69.35      5.20 o
  10  -4   4        6.17        8.54      2.30 o
 -10  -3   4       13.89       12.64      2.42 o
  -9  -3   4        2.24        1.56      2.92 o
  -8  -3   4       25.75       20.64      9.31 o
  -7  -3   4        1.82        1.32      3.37 o
  -6  -3   4       80.27       63.89      2.76 o
  -5  -3   4       27.15       19.91      1.10 o
  -4  -3   4       14.82       14.17      1.41 o
  -3  -3   4       99.00      111.88      2.18 o
  -2  -3   4       45.53       52.85      2.21 o
  -1  -3   4       76.34       74.52      2.40 o
   0  -3   4      313.24      324.00      4.74 o
   1  -3   4        2.49        2.67      0.27 o
   2  -3   4      178.46      190.77      2.68 o
   3  -3   4        6.10        4.86      1.36 o
   4  -3   4        3.85        2.40      0.36 o
   5  -3   4       55.24       62.14      1.40 o
   6  -3   4       13.20       11.59      0.81 o
   7  -3   4       12.44        9.86      0.88 o
   8  -3   4      289.29      299.94      8.13 o
   9  -3   4       45.15       43.23      4.99 o
  10  -3   4        0.42        0.10      1.88 o
 -10  -2   4      116.20      130.34      7.15 o
  -9  -2   4        2.02        2.96      2.42 o
  -8  -2   4       21.71       15.15      5.64 o
  -7  -2   4       72.45       62.65      5.86 o
  -6  -2   4      151.20      107.70     10.57 o
  -5  -2   4       64.89       62.57      6.07 o
  -4  -2   4      192.72      219.12      4.30 o
  -3  -2   4        5.86        9.57      0.66 o
  -2  -2   4      163.75      175.45      3.11 o
  -1  -2   4      196.48      195.84      3.00 o
   0  -2   4       13.46       14.95      0.41 o
   1  -2   4     1399.29     1392.77     16.43 o
   2  -2   4      147.66      161.21      3.76 o
   3  -2   4      235.64      278.20      3.92 o
   4  -2   4      152.70      155.14      2.66 o
   5  -2   4      242.48      205.84      5.54 o
   6  -2   4        2.44        2.64      0.71 o
   7  -2   4       78.67       75.18      5.91 o
   8  -2   4        1.82        3.57      1.63 o
   9  -2   4       50.63       47.69      2.67 o
  10  -2   4        2.27        0.17      2.16 o
 -10  -1   4        9.92        6.00      3.01 o
  -9  -1   4        0.43        1.08      1.84 o
  -8  -1   4        0.06        0.55      0.99 o
  -7  -1   4       89.27       71.62      5.64 o
  -6  -1   4       17.14        7.60      0.80 o
  -5  -1   4       67.01       73.98      1.77 o
  -4  -1   4       48.59       54.69      3.29 o
  -3  -1   4      212.04      241.29      4.88 o
  -2  -1   4      964.61      971.01     15.58 o
  -1  -1   4      256.39      250.39      3.99 o
   0  -1   4        7.98        9.60      0.71 o
   1  -1   4     1037.07     1015.82     12.13 o
   2  -1   4        0.11       -0.22      0.42 o
   3  -1   4      358.27      370.27      8.25 o
   4  -1   4       42.66       37.06      1.38 o
   5  -1   4      401.51      383.44     13.01 o
   6  -1   4       30.09       27.57      2.12 o
   7  -1   4       99.59       96.84      3.25 o
   8  -1   4      144.76      157.59      5.56 o
   9  -1   4        5.93        5.24      1.84 o
  10  -1   4        0.72        4.81      2.32 o
 -10   0   4        0.01       -1.90      1.90 o
  -9   0   4       63.31       73.54      4.68 o
  -8   0   4        0.40       -1.05      1.05 o
  -7   0   4        0.00       -0.92      0.92 o
  -6   0   4        5.06        5.44      0.93 o
  -5   0   4       87.08       81.46      1.71 o
  -4   0   4       17.85       13.08      1.04 o
  -3   0   4      713.29      785.10     13.49 o
  -2   0   4     1012.15     1034.89     17.31 o
  -1   0   4     1033.84     1015.59     14.99 o
   0   0   4      130.36      136.98      2.36 o
   1   0   4     2899.33     2956.76     37.51 o
   2   0   4      136.78      153.11      2.28 o
   3   0   4       73.81       85.83      1.71 o
   4   0   4       11.24       12.11      0.64 o
   5   0   4      508.60      510.10      8.74 o
   6   0   4      134.50      132.91      3.20 o
   7   0   4        1.17        1.43      2.27 o
   8   0   4       30.36       33.22      2.29 o
   9   0   4        4.67        2.63      1.71 o
 -11   1   4        2.48        1.68      3.82 o
 -10   1   4       18.21       20.73      3.34 o
  -9   1   4       31.27       28.48      1.99 o
  -8   1   4       60.53       55.59      2.16 o
  -7   1   4      196.25      149.52      3.99 o
  -6   1   4     1027.59      985.86     16.89 o
  -5   1   4       21.89       16.85      0.74 o
  -4   1   4       12.08       15.09      0.85 o
  -3   1   4        7.50        7.10      0.55 o
  -2   1   4      467.13      489.44      8.39 o
  -1   1   4      812.18      831.55     13.41 o
   0   1   4        3.95        4.42      0.31 o
   1   1   4       91.69       92.51      2.91 o
   2   1   4        1.89        0.84      0.35 o
   3   1   4       15.48       22.22      0.76 o
   4   1   4      117.13      127.11      2.37 o
   5   1   4      255.55      261.83      7.22 o
   6   1   4      215.36      210.07      9.61 o
   7   1   4      148.85      169.74      5.27 o
   8   1   4        0.80        0.83      1.77 o
   9   1   4       26.09       18.87      3.46 o
 -11   2   4        7.58        0.26      2.17 o
 -10   2   4       20.66       19.54      2.30 o
  -9   2   4       50.33       52.00      2.27 o
  -8   2   4      308.05      314.71      8.69 o
  -7   2   4       65.31       69.46      2.54 o
  -6   2   4       14.58       13.77      1.18 o
  -5   2   4       20.65       18.37      0.98 o
  -4   2   4      119.55      140.94      3.27 o
  -3   2   4     1991.22     2130.87     33.33 o
  -2   2   4      188.07      204.84      9.31 o
  -1   2   4      139.84      144.80      2.65 o
   0   2   4        0.15        0.71      0.37 o
   1   2   4       34.95       34.69      0.86 o
   2   2   4      194.31      212.34      3.46 o
   3   2   4        5.79        4.93      0.60 o
   4   2   4       10.38       15.96      0.98 o
   5   2   4      130.49      137.97      7.78 o
   6   2   4      112.91      123.20      4.47 o
   7   2   4        2.06       -0.75      2.27 o
   8   2   4       66.77       78.04      5.45 o
   9   2   4       16.10       18.48      3.98 o
 -11   3   4        0.23       -0.80      2.89 o
 -10   3   4        6.41        4.65      1.22 o
  -9   3   4        1.98        2.00      1.13 o
  -8   3   4        5.95        5.28      1.06 o
  -7   3   4        3.30        1.89      1.03 o
  -6   3   4      338.34      344.53      6.30 o
  -5   3   4       17.02       12.14      0.84 o
  -4   3   4       35.51       34.37      1.18 o
  -3   3   4        0.39        1.10      0.50 o
  -2   3   4       48.35       45.30      1.76 o
  -1   3   4        1.35        3.42      1.74 o
   0   3   4     2623.64     2832.34     39.59 o
   1   3   4      314.59      340.27      5.35 o
   2   3   4       21.63       20.12      1.31 o
   3   3   4       17.64       14.74      0.81 o
   4   3   4       16.21        7.93      1.08 o
   5   3   4       52.89       44.22      2.32 o
   6   3   4       53.33       57.23      3.75 o
   7   3   4        1.83        8.81      2.61 o
   8   3   4        9.76       10.44      2.48 o
 -11   4   4       12.01       14.89      4.52 o
 -10   4   4       88.38       93.77      8.38 o
  -9   4   4        8.97        4.17      1.36 o
  -8   4   4        4.54        4.71      0.97 o
  -7   4   4        2.64        0.79      1.13 o
  -6   4   4       51.51       45.65      2.30 o
  -5   4   4        9.60        8.30      0.72 o
  -4   4   4      166.52      181.72      3.75 o
  -3   4   4      407.74      438.93     15.17 o
  -2   4   4        0.00        1.08      0.49 o
  -1   4   4      241.08      286.48      4.64 o
   0   4   4       10.79        9.45      0.53 o
   1   4   4      117.36      131.17      2.25 o
   2   4   4       64.04       69.82      1.72 o
   3   4   4       50.21       45.38      1.87 o
   4   4   4        0.02        0.43      0.64 o
   5   4   4      340.35      341.59      7.58 o
   6   4   4       27.33       28.88      1.78 o
   7   4   4        1.05        0.98      1.40 o
   8   4   4       30.65       28.77      3.48 o
 -11   5   4        0.97       -1.04      2.77 o
 -10   5   4       24.65       23.12      2.82 o
  -9   5   4        0.10       -1.07      1.07 o
  -8   5   4        8.13        5.59      1.10 o
  -7   5   4        3.20        3.10      0.74 o
  -6   5   4       13.32       10.61      2.97 o
  -5   5   4        0.00        1.58      0.65 o
  -4   5   4       20.65       24.57      0.94 o
  -3   5   4        7.98        7.94      0.99 o
  -2   5   4      111.33      129.19      3.83 o
  -1   5   4      398.77      424.28      8.67 o
   0   5   4     1008.27     1105.77     15.86 o
   1   5   4      224.45      246.26      4.06 o
   2   5   4        1.10        1.41      0.61 o
   3   5   4       20.31       14.16      0.92 o
   4   5   4        0.31        0.46      3.23 o
   5   5   4       65.16       53.26      3.61 o
   6   5   4       79.01       90.39      3.81 o
   7   5   4       39.29       42.16      3.08 o
 -11   6   4        3.46        9.03      2.63 o
 -10   6   4       96.18      115.78      6.16 o
  -9   6   4       14.31       14.88      1.64 o
  -8   6   4        0.58        1.71      1.36 o
  -7   6   4        1.04       -0.27      0.79 o
  -6   6   4       14.98        7.32      1.26 o
  -5   6   4       19.91       14.98      2.19 o
  -4   6   4        4.29        4.10      0.70 o
  -3   6   4        1.06        0.93      0.54 o
  -2   6   4       36.48       26.73      1.00 o
  -1   6   4      230.67      250.95      6.57 o
   0   6   4       58.55       58.06      2.29 o
   1   6   4       68.96       69.02      1.87 o
   2   6   4        0.49        0.82      0.91 o
   3   6   4       28.31       27.98      1.45 o
   4   6   4       10.20       11.45      1.07 o
   5   6   4      236.44      247.04      7.29 o
   6   6   4       31.52       31.87      7.19 o
   7   6   4       51.42       53.66      4.70 o
 -11   7   4        1.23        3.13      2.98 o
 -10   7   4        9.64       12.70      2.22 o
  -9   7   4        0.30       -1.24      1.24 o
  -8   7   4       81.78       82.40      2.77 o
  -7   7   4       94.74       80.86      3.99 o
  -6   7   4      383.84      370.87     13.88 o
  -5   7   4        0.35       -0.42      0.67 o
  -4   7   4       40.21       38.03      1.91 o
  -3   7   4      386.76      379.22      5.98 o
  -2   7   4      383.05      377.30      6.13 o
  -1   7   4       41.06       43.41      1.33 o
   0   7   4      643.97      666.13     12.53 o
   1   7   4       68.65       64.41      1.88 o
   2   7   4        0.48       -0.46      1.53 o
   3   7   4        7.39        9.54      1.27 o
   4   7   4       27.61       25.50      2.53 o
   5   7   4        0.83        0.65      1.52 o
   6   7   4        2.37        3.15      2.20 o
 -11   8   4        1.17        0.78      4.05 o
 -10   8   4       38.58       40.14      2.88 o
  -9   8   4       16.69       15.28      1.71 o
  -8   8   4        0.33        0.36      1.00 o
  -7   8   4      100.04      101.66      4.48 o
  -6   8   4        6.87        7.55      0.90 o
  -5   8   4       41.82       45.76      1.60 o
  -4   8   4        3.38        2.42      1.35 o
  -3   8   4       25.87       20.86      1.03 o
  -2   8   4        0.56       -0.23      0.63 o
  -1   8   4        2.16        2.52      0.86 o
   0   8   4      139.13      149.80      3.02 o
   1   8   4      152.88      146.97      3.67 o
   2   8   4       35.86       33.21      2.47 o
   3   8   4       82.37       89.20      3.31 o
   4   8   4        1.39        2.23      2.94 o
   5   8   4        0.79        1.84      1.97 o
 -10   9   4       45.76       43.85      3.24 o
  -9   9   4        0.03       -0.21      1.85 o
  -8   9   4       16.42       15.01      6.21 o
  -7   9   4      454.08      440.45     18.65 o
  -6   9   4       62.48       63.61      2.31 o
  -5   9   4       16.65       16.05      1.10 o
  -4   9   4        1.72        3.51      0.85 o
  -3   9   4       29.40       29.12      3.42 o
  -2   9   4      110.98      107.78      5.83 o
  -1   9   4        8.33       10.10      1.10 o
   0   9   4       32.79       32.85      1.92 o
   1   9   4        9.09        8.83      1.26 o
   2   9   4       83.48       90.92      2.78 o
   3   9   4        1.24        3.58      2.13 o
   4   9   4       41.88       36.79      2.52 o
   5   9   4       10.72       10.18      2.48 o
 -10  10   4       13.95       11.64      2.41 o
  -9  10   4      224.24      258.39     10.83 o
  -8  10   4       20.82       21.47      2.73 o
  -7  10   4        1.78        3.25      2.49 o
  -6  10   4      177.41      179.20      5.00 o
  -5  10   4        2.73        3.16      1.03 o
  -4  10   4        9.88        8.23      1.12 o
  -3  10   4       12.83       14.55      1.34 o
  -2  10   4        0.00       -0.20      0.88 o
  -1  10   4       10.94       10.07      1.27 o
   0  10   4        0.00       -0.34      1.00 o
   1  10   4       39.55       36.18      3.47 o
   2  10   4        3.84        1.31      4.05 o
   3  10   4       26.31       28.53      2.64 o
   4  10   4        7.91       13.56      3.29 o
  -9  11   4        6.72        7.54      2.55 o
  -8  11   4        4.05        3.19      1.99 o
  -7  11   4      140.79      156.10      5.47 o
  -6  11   4      111.29      135.17      5.10 o
  -5  11   4       28.45       32.92      2.41 o
  -4  11   4       34.87       32.05      2.38 o
  -3  11   4       23.74       23.66      4.20 o
  -2  11   4        6.68        7.55      2.21 o
  -1  11   4        0.33       -0.79      1.03 o
   0  11   4        0.50        0.71      1.85 o
   1  11   4        0.45        5.25      1.93 o
   2  11   4        0.08        0.78      1.70 o
   3  11   4        1.73        2.12      3.98 o
  -9  12   4       14.49       12.52      2.56 o
  -8  12   4        0.92        2.35      1.91 o
  -7  12   4        2.95        5.03      1.77 o
  -6  12   4       27.15       26.24      2.24 o
  -5  12   4        1.28       -0.21      1.64 o
  -4  12   4       82.16       78.10      3.28 o
  -3  12   4       71.71       70.27      2.82 o
  -2  12   4       91.99      106.16      4.68 o
  -1  12   4        7.90        9.72      2.26 o
   0  12   4       16.27       13.61      2.86 o
   1  12   4        0.68        2.05      2.05 o
  -8  13   4        0.03       -2.41      2.41 o
  -7  13   4        5.62        1.55      1.85 o
  -6  13   4        3.33        2.35      1.42 o
  -5  13   4        8.51        9.45      1.97 o
  -4  13   4        8.09        5.52      1.43 o
  -3  13   4       87.91       85.41      4.05 o
  -2  13   4        0.17        0.35      1.71 o
  -1  13   4        5.65        4.54      2.55 o
   0  13   4       12.32        9.51      2.75 o
  -5  14   4        0.09       -1.41      2.34 o
  -4  14   4        9.89        5.41      2.19 o
  -3  14   4        3.47        3.25      1.64 o
  -2  14   4        1.92        1.49      2.06 o
   4 -16   5        5.41        1.13      2.20 o
   5 -16   5       33.97       27.72      4.26 o
   0 -15   5       51.77       47.38      5.91 o
   1 -15   5      324.85      369.94     22.68 o
   3 -15   5        0.41       -0.92      2.41 o
   4 -15   5        0.04        0.78      2.90 o
   5 -15   5       28.33       23.39      3.75 o
   6 -15   5       10.79       11.99      2.86 o
   7 -15   5        7.57       13.00      3.28 o
  -2 -14   5       14.60        8.16      4.00 o
  -1 -14   5        0.29        1.70      4.40 o
   0 -14   5       42.39       52.98      6.50 o
   1 -14   5       36.36       46.68      5.41 o
   2 -14   5        0.05        0.87      1.81 o
   3 -14   5        0.33        3.75      1.63 o
   4 -14   5        4.08        3.25      1.85 o
   5 -14   5       25.38       27.11      3.60 o
   6 -14   5        1.02       -0.21      2.21 o
   7 -14   5        0.07       -2.27      2.85 o
   8 -14   5       20.34       18.82      3.66 o
  -3 -13   5        6.92       11.87      2.85 o
  -2 -13   5        0.06        0.86      2.78 o
  -1 -13   5       35.83       35.88      2.22 o
   0 -13   5       22.84       20.70      1.53 o
   1 -13   5        7.60        8.79      1.64 o
   2 -13   5        0.30       -0.72      1.77 o
   3 -13   5        0.93        1.49      1.92 o
   4 -13   5       36.87       37.82      3.73 o
   5 -13   5       82.62       89.51      5.90 o
   6 -13   5        1.30        3.69      2.43 o
   7 -13   5        0.95        2.62      2.83 o
   8 -13   5       44.92       56.48      5.07 o
  -4 -12   5        4.38       10.74      3.26 o
  -3 -12   5        5.70        8.99      2.68 o
  -2 -12   5       14.00       13.68      2.37 o
  -1 -12   5       51.75       57.62      3.07 o
   0 -12   5        6.20        5.18      0.95 o
   1 -12   5        5.65        3.79      1.53 o
   2 -12   5        0.95       -0.24      1.08 o
   3 -12   5      268.58      269.83      8.12 o
   5 -12   5        0.31       -1.06      1.56 o
   6 -12   5       42.31       43.74      4.34 o
   7 -12   5       34.14       32.34      3.64 o
   8 -12   5        1.55        0.92      3.75 o
   9 -12   5       49.52       44.52      4.50 o
  -5 -11   5        1.20        1.28      2.05 o
  -4 -11   5       17.01       18.90      2.78 o
  -3 -11   5       42.89       49.25      3.31 o
  -2 -11   5      173.44      196.29      6.85 o
  -1 -11   5       53.91       55.50      2.32 o
   0 -11   5       33.76       26.06      1.27 o
   1 -11   5        0.06       -0.41      1.52 o
   2 -11   5      210.08      197.98      5.24 o
   3 -11   5       38.94       38.97      2.95 o
   4 -11   5        4.11        3.69      1.78 o
   5 -11   5       29.40       29.07      3.73 o
   6 -11   5        0.09        0.50      2.42 o
   7 -11   5        0.70        1.41      2.90 o
   8 -11   5       32.25       47.02      4.54 o
   9 -11   5        2.08       -4.41      4.41 o
  -6 -10   5        3.53        0.86      2.78 o
  -5 -10   5       48.59       39.08      3.58 o
  -4 -10   5        0.22       -1.02      1.02 o
  -3 -10   5       13.74        7.46      1.46 o
  -2 -10   5        0.58        0.32      0.94 o
  -1 -10   5        0.58       -0.05      0.48 o
   0 -10   5       60.96       49.84      1.28 o
   1 -10   5      158.27      109.33      4.83 o
   2 -10   5      400.40      342.66      9.89 o
   3 -10   5      645.09      595.27     20.97 o
   4 -10   5       33.21       22.18      2.22 o
   5 -10   5      114.10      120.32      6.10 o
   6 -10   5       13.92       11.30      2.21 o
   7 -10   5       46.54       41.60      2.39 o
   8 -10   5        2.78       -0.84      8.94 o
   9 -10   5        7.40        7.09      1.63 o
  10 -10   5       34.78       28.44      4.67 o
  -7  -9   5       65.67       70.41     10.46 o
  -6  -9   5       10.53       10.76      1.79 o
  -5  -9   5       28.74       30.73      2.20 o
  -4  -9   5        1.89        1.45      1.08 o
  -3  -9   5        6.44        7.79      2.42 o
  -2  -9   5       22.44       19.86      1.61 o
  -1  -9   5       19.51       16.99      0.80 o
   0  -9   5       19.72       11.62      0.49 o
   1  -9   5       30.75       28.94      2.19 o
   2  -9   5      532.13      496.82     12.17 o
   3  -9   5        5.48        1.35      1.63 o
   4  -9   5        2.16        1.64      1.43 o
   5  -9   5      617.34      589.12     23.31 o
   6  -9   5        2.96        1.80      0.54 o
   7  -9   5        3.86        2.52      1.14 o
   8  -9   5        0.48        0.73      1.35 o
   9  -9   5      119.06      138.71      5.70 o
  10  -9   5        0.52       -1.42      1.96 o
  -7  -8   5        0.41        4.32      2.72 o
  -6  -8   5       56.85       65.70      4.04 o
  -5  -8   5       23.92       22.44      1.55 o
  -4  -8   5      111.22      107.19      4.67 o
  -3  -8   5        1.38        1.27      0.76 o
  -2  -8   5      213.78      192.40      5.59 o
  -1  -8   5       10.40       10.62      0.47 o
   0  -8   5        2.76        3.27      0.86 o
   1  -8   5       31.45       32.93      1.62 o
   2  -8   5       24.02       22.36      1.75 o
   3  -8   5      174.92      160.98      4.71 o
   4  -8   5       58.42       52.98      2.33 o
   5  -8   5       18.83       12.28      0.97 o
   6  -8   5        4.19        5.08      0.57 o
   7  -8   5       17.92       19.94      1.45 o
   8  -8   5       37.30       38.45      2.36 o
   9  -8   5        5.74        8.62      1.93 o
  10  -8   5        0.01        0.78      2.90 o
  -8  -7   5        0.40        5.23     10.80 o
  -7  -7   5       23.95       35.76      4.72 o
  -6  -7   5       27.10       41.49      2.87 o
  -5  -7   5       82.02       82.87      3.63 o
  -4  -7   5      141.88      135.84      4.14 o
  -3  -7   5        4.00        5.77      1.00 o
  -2  -7   5        0.42        0.20      0.58 o
  -1  -7   5       13.36       14.26      0.66 o
   0  -7   5        8.71        9.06      0.44 o
   1  -7   5        2.79        5.99      0.20 o
   2  -7   5       79.22       81.36      2.72 o
   3  -7   5       97.95       85.26      2.49 o
   4  -7   5        0.01       -0.11      0.42 o
   5  -7   5       18.10       23.90      0.79 o
   6  -7   5      303.28      240.52      5.32 o
   7  -7   5        0.94       -0.12      0.81 o
   8  -7   5        2.59        3.18      1.81 o
   9  -7   5        1.76        2.87      2.24 o
  10  -7   5        2.86        4.19      2.31 o
  -8  -6   5        4.84        5.25      3.94 o
  -7  -6   5        5.43       -0.92      7.67 o
  -6  -6   5        4.79        5.33      1.43 o
  -5  -6   5       36.54       34.18      2.19 o
  -4  -6   5     1617.93     1616.92     31.90 o
  -3  -6   5        5.67        4.60      0.73 o
  -2  -6   5      700.59      656.22     14.46 o
  -1  -6   5      141.59      141.43      2.33 o
   0  -6   5       76.31       78.25      1.37 o
   1  -6   5        0.04        0.66      0.17 o
   2  -6   5      247.01      239.34      3.30 o
   3  -6   5      159.83      146.94      2.41 o
   4  -6   5       66.22       65.68      1.26 o
   5  -6   5        4.23        0.16      0.34 o
   6  -6   5       49.89       35.59      2.35 o
   7  -6   5       24.06       18.73      1.22 o
   8  -6   5        0.35        0.17      1.92 o
   9  -6   5        1.46        2.53      1.74 o
  10  -6   5        0.01        1.48      1.89 o
  -9  -5   5      249.76      273.65     19.20 o
  -8  -5   5        0.59       -0.48      6.22 o
  -7  -5   5        2.45        5.84      2.73 o
  -6  -5   5        4.93        3.27      2.02 o
  -5  -5   5        1.18        1.17      0.97 o
  -4  -5   5       65.45       66.35      1.79 o
  -3  -5   5        7.86        8.06      1.05 o
  -2  -5   5      109.46       93.61      9.05 o
  -1  -5   5      200.39      219.36      3.36 o
   0  -5   5      102.26      107.13      1.73 o
   1  -5   5      514.63      565.56     22.95 o
   2  -5   5      384.52      420.05     11.70 o
   3  -5   5        1.04        1.45      0.60 o
   4  -5   5        7.44        5.94      0.39 o
   5  -5   5       19.14       15.82      0.65 o
   6  -5   5       54.11       46.44      1.37 o
   7  -5   5        2.15        2.46      0.97 o
   8  -5   5       54.20       59.16      2.54 o
   9  -5   5        0.04        0.75      1.47 o
  10  -5   5        0.99        4.60      2.17 o
  -9  -4   5        8.00        5.75      2.93 o
  -8  -4   5        2.08        0.38      2.25 o
  -7  -4   5        7.71        9.76     10.56 o
  -6  -4   5       69.83       57.19      4.14 o
  -5  -4   5      148.35      115.77      4.12 o
  -4  -4   5      283.12      257.93      5.45 o
  -3  -4   5        9.89        9.09      0.48 o
  -2  -4   5       58.92       69.05      3.50 o
  -1  -4   5       79.34       83.56      1.42 o
   0  -4   5      134.55      152.07      2.14 o
   1  -4   5       96.17      100.12      1.53 o
   2  -4   5      297.51      310.35      4.14 o
   3  -4   5        3.69        6.04      0.46 o
   4  -4   5       10.67       10.01      0.76 o
   5  -4   5       98.60      108.14      3.42 o
   6  -4   5       26.23       24.45      1.05 o
   7  -4   5        0.01       -0.84      0.94 o
   8  -4   5        0.06       -0.31      1.04 o
   9  -4   5      256.30      269.25      7.67 o
  10  -4   5        3.39        4.09      1.89 o
 -10  -3   5       86.31       85.86      8.25 o
  -9  -3   5      184.85      214.55     10.76 o
  -8  -3   5       28.41       27.30      4.83 o
  -7  -3   5        0.77        1.74      1.62 o
  -6  -3   5      117.68       91.11      3.55 o
  -5  -3   5        4.95        7.02      0.29 o
  -4  -3   5        0.00        0.12      0.39 o
  -3  -3   5      149.33      165.18      2.96 o
  -2  -3   5       75.54       91.96      1.70 o
  -1  -3   5     1407.41     1468.10     20.47 o
   0  -3   5      564.01      580.11      7.73 o
   1  -3   5       41.97       44.91      0.75 o
   2  -3   5      191.59      200.56      3.71 o
   3  -3   5        0.01        0.31      0.78 o
   4  -3   5        0.07       -0.29      0.41 o
   5  -3   5      166.98      176.25      3.44 o
   6  -3   5       31.09       29.12      1.37 o
   7  -3   5       27.57       26.08      2.17 o
   8  -3   5       49.73       46.20      2.99 o
   9  -3   5       29.79       25.89      1.98 o
  10  -3   5        0.01       -1.21      1.85 o
 -10  -2   5       52.93       56.61      8.12 o
  -9  -2   5       56.93       66.57      3.96 o
  -8  -2   5        0.68       -1.61      6.21 o
  -7  -2   5        0.55        0.18      0.67 o
  -6  -2   5        4.56        4.41      0.67 o
  -5  -2   5        1.05       -0.31      0.72 o
  -4  -2   5      147.62      154.09      3.47 o
  -3  -2   5      271.83      278.46      5.32 o
  -2  -2   5       92.31       99.10      1.89 o
  -1  -2   5        5.49        5.72      0.75 o
   0  -2   5      163.44      156.24      2.46 o
   1  -2   5      782.94      836.89     10.32 o
   2  -2   5     1756.11     1905.66     22.79 o
   3  -2   5      376.93      399.15      5.59 o
   4  -2   5        0.00        1.24      0.53 o
   5  -2   5      203.40      209.05     11.07 o
   6  -2   5      114.76      107.89      5.06 o
   7  -2   5        0.87        0.99      0.85 o
   8  -2   5       31.31       29.10      2.31 o
   9  -2   5       10.41        8.50      1.69 o
  10  -2   5        7.75       10.51      2.32 o
 -10  -1   5       49.45       56.23      6.53 o
  -9  -1   5        1.56       -1.32      1.88 o
  -8  -1   5        1.07        1.32      3.45 o
  -7  -1   5       35.21       29.66      1.52 o
  -6  -1   5       46.43       27.97      2.52 o
  -5  -1   5       39.19       44.28      1.54 o
  -4  -1   5       59.81       63.77      1.88 o
  -3  -1   5        7.19        6.90      0.97 o
  -2  -1   5      251.84      276.09      4.70 o
  -1  -1   5      752.67      775.82     10.56 o
   0  -1   5        7.54        8.49      0.50 o
   1  -1   5      183.15      189.69      5.36 o
   2  -1   5      171.62      188.90      2.61 o
   3  -1   5       30.04       25.66      0.75 o
   4  -1   5      399.25      384.02      9.73 o
   5  -1   5      163.47      177.66      6.95 o
   6  -1   5        0.04        0.88      0.64 o
   7  -1   5        0.15       -0.91      1.31 o
   8  -1   5       11.81       13.08      1.63 o
   9  -1   5        1.46        0.25      2.34 o
 -10   0   5       47.64       50.91      3.61 o
  -9   0   5       48.02       53.16      3.32 o
  -8   0   5        1.31        1.94      0.95 o
  -7   0   5       62.47       56.64      1.99 o
  -6   0   5        0.35        0.41      1.91 o
  -5   0   5       57.47       58.77      1.78 o
  -4   0   5        0.86        1.24      0.65 o
  -3   0   5      185.05      204.68      3.76 o
  -2   0   5      200.02      200.19      3.60 o
  -1   0   5      167.17      174.65      3.07 o
   0   0   5        4.74        4.55      0.46 o
   1   0   5      668.69      721.28      9.75 o
   2   0   5     2198.44     2362.00     31.55 o
   3   0   5       82.96       94.94      1.80 o
   4   0   5      125.64      117.64      2.55 o
   5   0   5       92.22       90.63      4.15 o
   6   0   5        8.17        7.51      1.73 o
   7   0   5        1.95        2.38      1.33 o
   8   0   5       43.86       47.18      2.99 o
   9   0   5        3.13        1.72      1.72 o
 -11   1   5        6.26       12.50      3.89 o
 -10   1   5       11.53       11.80      3.68 o
  -9   1   5       27.08       26.35      2.12 o
  -8   1   5        0.57       -0.27      2.13 o
  -7   1   5      100.64       71.92      2.48 o
  -6   1   5      316.88      318.89      7.15 o
  -5   1   5      303.71      264.72      7.95 o
  -4   1   5        0.81        1.80      0.67 o
  -3   1   5      987.51     1020.89     20.36 o
  -2   1   5      593.38      610.58      9.42 o
  -1   1   5       27.00       36.33      1.98 o
   0   1   5      290.36      288.36      4.18 o
   1   1   5      610.44      691.99      9.87 o
   2   1   5       70.48       70.99      1.99 o
   3   1   5        0.51        0.67      0.78 o
   4   1   5       13.84       12.71      0.99 o
   5   1   5       24.74       27.16      1.41 o
   6   1   5      150.69      155.20      7.74 o
   7   1   5       83.33       92.70      5.91 o
   8   1   5        7.59        7.91      1.95 o
   9   1   5        1.49        6.06      3.30 o
 -11   2   5        5.32        1.69      2.77 o
 -10   2   5       17.21       15.99      2.34 o
  -9   2   5       70.77       71.84      3.63 o
  -8   2   5       61.46       58.03      2.30 o
  -7   2   5        4.58        2.94      0.86 o
  -6   2   5      194.05      174.31      6.96 o
  -5   2   5       83.20       74.61      3.34 o
  -4   2   5      210.77      217.96      4.24 o
  -3   2   5      495.51      529.23      9.98 o
  -2   2   5     1410.74     1540.91     24.48 o
  -1   2   5       41.47       46.45      1.27 o
   0   2   5       24.77       28.61      0.75 o
   1   2   5      110.45      119.46      2.03 o
   2   2   5        2.31        1.64      0.53 o
   3   2   5        7.26        6.13      0.63 o
   4   2   5        8.62        9.44      0.76 o
   5   2   5       79.17       87.80      3.26 o
   6   2   5       93.27      105.03      3.98 o
   7   2   5       21.48       26.32      2.80 o
   8   2   5        3.29        3.48      2.25 o
 -11   3   5        0.16       -0.42      2.15 o
 -10   3   5        2.95        1.39      1.25 o
  -9   3   5       37.20       36.52      2.26 o
  -8   3   5       29.56       25.24      1.81 o
  -7   3   5       33.45       22.67      1.66 o
  -6   3   5        7.45        6.97      0.85 o
  -5   3   5       65.09       65.80      3.03 o
  -4   3   5        3.45        5.30      0.81 o
  -3   3   5        0.02        1.20      1.03 o
  -2   3   5      248.41      274.71      6.71 o
  -1   3   5        1.57        0.47      0.48 o
   0   3   5        9.08        8.87      0.64 o
   1   3   5       48.35       50.81      1.23 o
   2   3   5      172.34      185.07      6.53 o
   3   3   5       11.72        8.21      0.72 o
   4   3   5       53.41       49.88      4.79 o
   5   3   5      109.92      113.21      3.35 o
   6   3   5      196.42      206.20      6.04 o
   7   3   5        0.58       -0.03      2.62 o
   8   3   5        2.61        3.51      3.76 o
 -11   4   5       11.69        6.29      3.24 o
 -10   4   5       27.68       28.15      3.67 o
  -9   4   5       46.07       42.43      2.33 o
  -8   4   5        2.10        1.51      1.67 o
  -7   4   5       16.30       16.38      1.21 o
  -6   4   5        8.77       10.42      0.88 o
  -5   4   5        1.74        2.38      0.73 o
  -4   4   5      203.07      210.98      4.28 o
  -3   4   5       66.48       75.96      1.87 o
  -2   4   5      146.29      169.36      3.15 o
  -1   4   5        6.66        4.59      0.49 o
   0   4   5      112.78      125.02      2.40 o
   1   4   5       38.68       38.36      1.40 o
   2   4   5       30.91       36.45      1.42 o
   3   4   5       26.04       20.55      1.25 o
   4   4   5       26.94       17.35      1.23 o
   5   4   5       27.99       27.62      2.72 o
   6   4   5        7.59        5.60      1.42 o
   7   4   5       70.01       70.42      7.98 o
 -11   5   5        3.26        3.20      2.47 o
 -10   5   5       24.88       31.26      3.45 o
  -9   5   5       88.48      101.63      3.63 o
  -8   5   5       17.49       16.25      1.30 o
  -7   5   5      147.74      153.43      4.13 o
  -6   5   5        0.00       -0.09      0.92 o
  -5   5   5        0.16        0.01      2.02 o
  -4   5   5        0.01        0.93      0.71 o
  -3   5   5       97.95      103.92      2.19 o
  -2   5   5       23.63       22.05      1.64 o
  -1   5   5      197.63      216.36      4.71 o
   0   5   5      622.02      655.30     11.43 o
   1   5   5        4.49        8.78      1.55 o
   2   5   5       57.89       62.99      1.95 o
   3   5   5       48.59       49.21      1.82 o
   4   5   5       78.67       73.88      2.68 o
   5   5   5       25.32       29.22      2.16 o
   6   5   5       51.91       57.57      4.06 o
   7   5   5        0.00        0.84      5.17 o
 -11   6   5        0.52        4.61      4.34 o
 -10   6   5        0.72        2.57      1.66 o
  -9   6   5        7.34       11.23      1.54 o
  -8   6   5        5.92        5.20      1.11 o
  -7   6   5        0.86       -0.42      1.24 o
  -6   6   5       12.68        7.94      1.08 o
  -5   6   5       82.32       66.85      1.98 o
  -4   6   5       78.45       80.85      3.18 o
  -3   6   5       17.64       17.72      1.05 o
  -2   6   5      101.29       91.43      2.17 o
  -1   6   5        1.05        0.12      0.70 o
   0   6   5      253.45      279.32      6.34 o
   1   6   5        3.29        2.48      0.67 o
   2   6   5        7.87        5.66      1.14 o
   3   6   5       38.16       36.08      4.41 o
   4   6   5        3.25        5.26      6.67 o
   5   6   5      162.94      198.98      6.29 o
   6   6   5        1.81        4.62      2.29 o
 -11   7   5        5.06       12.70      4.15 o
 -10   7   5       34.54       36.59      2.65 o
  -9   7   5        2.69        2.94      1.28 o
  -8   7   5        2.37        0.68      2.87 o
  -7   7   5        0.13        0.82      1.66 o
  -6   7   5       11.70        3.74      1.27 o
  -5   7   5        0.01        0.95      0.67 o
  -4   7   5        3.47        3.93      0.95 o
  -3   7   5        4.15        4.22      0.86 o
  -2   7   5      396.37      410.25      7.46 o
  -1   7   5     1523.37     1602.43     27.42 o
   0   7   5       57.14       55.61      4.07 o
   1   7   5       25.40       22.90      2.09 o
   2   7   5       14.68       14.10      1.32 o
   3   7   5       30.59       31.92      1.63 o
   4   7   5       36.84       36.21      2.48 o
   5   7   5       12.74       12.21      3.08 o
   6   7   5       40.37       37.33      3.38 o
 -10   8   5       27.15       27.28      2.73 o
  -9   8   5       15.86       16.48      2.81 o
  -8   8   5       14.90       13.06      1.42 o
  -7   8   5        5.16        5.08      1.68 o
  -6   8   5       72.06       79.76      2.63 o
  -5   8   5        8.65        8.99      2.80 o
  -4   8   5       15.96       16.59      1.16 o
  -3   8   5      175.14      179.39      3.96 o
  -2   8   5      523.40      523.04      9.84 o
  -1   8   5      147.27      140.31      3.31 o
   0   8   5      260.50      259.14      6.40 o
   1   8   5        1.33        0.10      0.89 o
   2   8   5        0.64        1.56      0.92 o
   3   8   5        6.22        5.83      1.20 o
   4   8   5        8.99        5.77      2.76 o
   5   8   5        0.09       -0.10      3.19 o
 -10   9   5      102.49      108.08      5.61 o
  -9   9   5       97.63      114.12      5.40 o
  -8   9   5       27.97       31.20      2.73 o
  -7   9   5        5.09        5.49      1.59 o
  -6   9   5       29.96       28.23      1.70 o
  -5   9   5       10.34       11.79      1.13 o
  -4   9   5       41.18       36.93      1.70 o
  -3   9   5       14.90       14.50      3.53 o
  -2   9   5        6.79        7.33      1.39 o
  -1   9   5       11.65       12.55      1.40 o
   0   9   5       46.17       39.44      2.16 o
   1   9   5       30.30       31.67      4.21 o
   2   9   5       27.93       25.69      3.14 o
   3   9   5       14.52       14.19      1.73 o
   4   9   5        0.03        1.50      2.24 o
 -10  10   5        0.11        0.00      0.71 o
  -9  10   5       27.37       29.34      3.10 o
  -8  10   5       25.59       30.73      2.80 o
  -7  10   5      328.69      346.35     11.92 o
  -6  10   5       41.57       32.04      3.49 o
  -5  10   5        0.01       -0.25      0.67 o
  -4  10   5       11.50       12.95      1.37 o
  -3  10   5       15.07       15.53      1.47 o
  -2  10   5       10.36        9.70      1.63 o
  -1  10   5       14.03       13.89      1.40 o
   0  10   5        2.91        3.50      2.80 o
   1  10   5       16.67       17.70      1.88 o
   2  10   5        8.09        9.04      1.92 o
   3  10   5       13.19       12.56      3.06 o
  -9  11   5       15.62       20.09      2.41 o
  -8  11   5       22.92       22.50      2.56 o
  -7  11   5      200.94      203.92      7.70 o
  -6  11   5        9.74       11.30      2.26 o
  -5  11   5      113.22      121.43      4.64 o
  -4  11   5        4.35        3.75      1.99 o
  -3  11   5        0.67       -1.41      1.41 o
  -2  11   5        0.00       -0.88      0.88 o
  -1  11   5        0.83        1.49      2.20 o
   0  11   5        0.11        1.20      1.92 o
   1  11   5        0.29        2.84      2.50 o
   2  11   5        7.68        4.26      3.41 o
  -8  12   5        1.30        3.41      1.93 o
  -7  12   5       19.54       16.28      2.11 o
  -6  12   5        7.28        8.45      1.86 o
  -5  12   5        1.31       -0.50      1.99 o
  -4  12   5        0.44       -0.14      1.43 o
  -3  12   5       16.83       15.95      2.69 o
  -2  12   5        4.39        5.69      2.49 o
  -1  12   5       62.59       67.34      4.29 o
   0  12   5        1.56        6.96      2.75 o
   1  12   5        6.17        7.23      4.26 o
  -7  13   5       12.27        9.98      2.07 o
  -6  13   5        0.04        0.28      1.70 o
  -5  13   5        1.11        1.13      1.55 o
  -4  13   5       23.49       25.64      3.16 o
  -3  13   5        1.35        2.70      2.21 o
  -2  13   5       14.01       17.25      2.94 o
  -1  13   5        5.98        2.20      1.92 o
   4 -16   6        1.42        1.28      3.33 o
   0 -15   6        7.76       -2.56      4.91 o
   1 -15   6       20.25       19.19      5.10 o
   3 -15   6        2.27        3.13      1.85 o
   4 -15   6        0.06       -0.64      2.98 o
   5 -15   6        6.72        6.26      2.48 o
   6 -15   6        1.14        3.19      2.47 o
   7 -15   6        5.03        4.47      3.14 o
  -2 -14   6        0.74       -4.26      4.63 o
  -1 -14   6       23.86       22.10      4.12 o
   0 -14   6       47.34       49.25      4.49 o
   1 -14   6       64.75       72.84      5.32 o
   2 -14   6        0.02       -0.39      1.66 o
   3 -14   6       19.42       27.55      2.92 o
   4 -14   6        0.17        0.14      2.85 o
   5 -14   6      170.41      194.17      9.86 o
   6 -14   6       45.87       48.66      4.35 o
   7 -14   6        0.32        3.41      2.43 o
   8 -14   6        2.74       -2.35      2.92 o
  -3 -13   6       12.13       13.87      2.38 o
  -2 -13   6       20.19       22.90      2.26 o
  -1 -13   6        1.45        0.00      0.71 o
   0 -13   6       80.65       81.41      4.86 o
   1 -13   6       13.45       11.64      1.55 o
   2 -13   6        0.41       -0.04      1.88 o
   3 -13   6       39.29       41.98      3.71 o
   4 -13   6       71.24       70.98      4.40 o
   5 -13   6       71.90       80.05      5.12 o
   6 -13   6        3.94        8.25      2.76 o
   7 -13   6        1.98        4.68      2.56 o
   8 -13   6       74.93       71.83      6.71 o
  -4 -12   6        2.02        3.69      1.78 o
  -3 -12   6       14.67       19.56      2.24 o
  -2 -12   6       66.71       75.74      3.81 o
  -1 -12   6        2.13        2.35      1.14 o
   0 -12   6        2.02        1.70      0.76 o
   1 -12   6       71.32       68.65      2.86 o
   2 -12   6       33.27       23.75      1.98 o
   3 -12   6       25.97       22.66      2.65 o
   4 -12   6        1.64        3.63      1.77 o
   5 -12   6        1.58        0.64      2.35 o
   6 -12   6       17.34       17.74      3.34 o
   7 -12   6       11.12        8.74      3.34 o
   8 -12   6       98.94      142.92     10.07 o
   9 -12   6      127.85      134.19     11.90 o
  -5 -11   6        0.20       -0.35      2.71 o
  -4 -11   6        1.05       -0.35      2.28 o
  -3 -11   6       11.97       14.82      2.14 o
  -2 -11   6       49.21       59.42      3.38 o
  -1 -11   6       28.13       19.36      1.98 o
   0 -11   6       16.00       13.71      1.36 o
   1 -11   6        2.59        2.29      1.09 o
   2 -11   6       42.29       36.22      2.03 o
   3 -11   6        3.06        4.61      2.64 o
   4 -11   6        0.01       -1.84      1.92 o
   5 -11   6        5.47        6.47      1.97 o
   6 -11   6      105.68      119.58      6.08 o
   7 -11   6        3.99        5.17      2.07 o
   8 -11   6       94.56      127.25      7.23 o
   9 -11   6      161.60      157.79     11.64 o
  -6 -10   6        2.69        1.91      2.49 o
  -5 -10   6       12.47       10.74      2.43 o
  -4 -10   6       14.88       14.63      2.32 o
  -3 -10   6       37.77       37.84      2.16 o
  -2 -10   6       32.23       30.75      1.59 o
  -1 -10   6       84.92       72.80      1.78 o
   0 -10   6       38.09       30.68      0.81 o
   1 -10   6       15.08       14.87      3.47 o
   2 -10   6       50.22       61.14      2.55 o
   3 -10   6      210.48      185.12      9.40 o
   4 -10   6        9.86        9.45      1.76 o
   5 -10   6       44.26       40.78      3.23 o
   6 -10   6       87.79       94.68      5.91 o
   7 -10   6       16.43       17.19      2.52 o
   8 -10   6        7.00        7.88      1.74 o
   9 -10   6        0.45        2.36      4.07 o
  -7  -9   6        0.95       -2.48      2.48 o
  -6  -9   6        5.98        6.92      2.35 o
  -5  -9   6       32.41       36.49      2.26 o
  -4  -9   6        0.17        2.15      1.15 o
  -3  -9   6        0.47        0.12      1.09 o
  -2  -9   6        9.27        7.96      0.69 o
  -1  -9   6        8.20        9.88      0.51 o
   0  -9   6        4.03        1.32      0.53 o
   1  -9   6       32.16       25.05      1.63 o
   2  -9   6      252.35      239.44      6.68 o
   3  -9   6      296.52      258.93      9.49 o
   4  -9   6       61.30       59.03      3.11 o
   5  -9   6      271.38      273.50     10.31 o
   6  -9   6      261.51      254.11      7.87 o
   7  -9   6        0.04       -0.20      0.92 o
   8  -9   6        0.06       -0.33      0.94 o
   9  -9   6        0.06        3.72      2.57 o
  10  -9   6        6.72        3.44      1.66 o
  -7  -8   6       66.22       67.93      3.97 o
  -6  -8   6       22.39       23.89      3.20 o
  -5  -8   6       69.65       65.90      4.01 o
  -4  -8   6       21.56       21.55      3.27 o
  -3  -8   6      137.43      132.00      3.02 o
  -2  -8   6      302.42      299.93      5.72 o
  -1  -8   6      254.32      241.79      3.88 o
   0  -8   6       33.61       30.15      3.15 o
   1  -8   6        8.94        8.00      0.85 o
   2  -8   6      682.60      635.62     14.99 o
   3  -8   6     1208.25     1148.16     26.26 o
   4  -8   6      104.46      103.06      3.42 o
   5  -8   6      258.23      255.25      6.24 o
   6  -8   6        0.00        0.07      0.50 o
   7  -8   6        0.14        0.93      1.11 o
   8  -8   6       20.64       25.11      2.29 o
   9  -8   6       15.71       12.72      3.89 o
  10  -8   6        0.14        1.10      2.63 o
  -8  -7   6        9.52       13.24      3.58 o
  -7  -7   6       74.93       85.18      5.22 o
  -6  -7   6        0.17        0.43      1.61 o
  -5  -7   6       14.17       13.40      1.85 o
  -4  -7   6        3.51        3.07      0.69 o
  -3  -7   6       78.40       70.10      1.76 o
  -2  -7   6      486.34      472.31      7.75 o
  -1  -7   6        0.37        0.04      0.42 o
   0  -7   6       39.37       38.64      1.14 o
   1  -7   6        0.06        0.39      0.20 o
   2  -7   6      986.34      974.90     17.84 o
   3  -7   6        3.96        4.09      0.22 o
   4  -7   6        3.71        3.82      1.04 o
   5  -7   6      144.82      107.14      2.98 o
   6  -7   6       61.13       46.33      1.45 o
   7  -7   6       12.41        7.42      1.85 o
   8  -7   6       47.06       54.59      3.48 o
   9  -7   6       13.89       14.50      3.38 o
  10  -7   6        0.16       -0.55      1.77 o
  -8  -6   6        0.15       -3.74      3.74 o
  -7  -6   6       13.71       21.79      2.30 o
  -6  -6   6       65.26       61.46      3.69 o
  -5  -6   6       70.71       67.85      3.30 o
  -4  -6   6      365.11      349.10      7.48 o
  -3  -6   6       63.85       61.28      1.58 o
  -2  -6   6       17.18       13.96      0.63 o
  -1  -6   6      269.10      265.66      3.98 o
   0  -6   6       83.64       82.71      1.30 o
   1  -6   6      409.86      398.79     17.84 o
   2  -6   6      243.08      238.17      3.58 o
   3  -6   6        4.93        4.70      0.38 o
   4  -6   6        2.92        2.37      0.36 o
   5  -6   6      238.18      201.48      3.50 o
   6  -6   6        5.89        8.29      0.92 o
   7  -6   6        0.07        0.51      0.75 o
   8  -6   6        0.01        0.71      1.15 o
   9  -6   6        0.51       -1.38      1.38 o
  10  -6   6       26.97       35.31      3.35 o
  -9  -5   6       15.62       17.82      4.17 o
  -8  -5   6       23.84       30.50      3.23 o
  -7  -5   6        1.83        3.89      2.07 o
  -6  -5   6        7.27        8.07      1.41 o
  -5  -5   6      273.89      266.46      6.16 o
  -4  -5   6      187.70      188.68      4.50 o
  -3  -5   6      240.22      228.51      4.31 o
  -2  -5   6      253.97      252.87      4.64 o
  -1  -5   6       97.39      110.64      1.88 o
   0  -5   6      166.21      180.39      2.71 o
   1  -5   6       19.56       17.06      0.47 o
   2  -5   6      294.83      310.68      4.17 o
   3  -5   6        0.75        0.53      0.30 o
   4  -5   6        0.64        1.94      0.44 o
   5  -5   6      157.81      146.42      5.92 o
   6  -5   6      142.09      111.44      4.37 o
   7  -5   6        0.00        0.93      1.77 o
   8  -5   6        0.00       -0.21      1.27 o
   9  -5   6       36.15       32.18      2.55 o
  10  -5   6        6.88        3.63      2.50 o
  -9  -4   6       92.42      110.13      5.55 o
  -8  -4   6       39.96       51.09      7.03 o
  -7  -4   6        1.76        1.94      1.40 o
  -6  -4   6       15.68       14.80      1.73 o
  -5  -4   6       10.32        5.54      0.54 o
  -4  -4   6      846.15      819.25     14.27 o
  -3  -4   6      192.40      174.90      3.16 o
  -2  -4   6        7.00        8.32      0.77 o
  -1  -4   6      101.15      118.56      2.03 o
   0  -4   6       10.69       10.64      0.42 o
   1  -4   6       44.07       43.55      0.91 o
   2  -4   6        8.31        8.46      0.49 o
   3  -4   6        4.51        5.69      0.37 o
   4  -4   6        1.26        1.08      0.35 o
   5  -4   6       93.28       87.90      2.91 o
   6  -4   6       35.13       34.35      1.56 o
   7  -4   6       22.05       23.07      2.22 o
   8  -4   6      159.55      166.44      5.53 o
   9  -4   6       66.07       71.22      3.47 o
  10  -4   6        4.19        4.50      2.80 o
 -10  -3   6       45.73       38.56      4.55 o
  -9  -3   6       65.07       73.15      5.58 o
  -8  -3   6       28.25       28.85      3.21 o
  -7  -3   6        1.49        2.42      1.80 o
  -6  -3   6       66.77       50.00      1.41 o
  -5  -3   6      101.80       79.54      2.24 o
  -4  -3   6       60.92       58.54      1.50 o
  -3  -3   6       22.71       23.83      1.02 o
  -2  -3   6      228.82      236.04      3.96 o
  -1  -3   6       34.96       37.22      1.08 o
   0  -3   6      257.40      271.03      4.02 o
   1  -3   6      286.27      319.81      4.46 o
   2  -3   6        2.42        3.89      0.39 o
   3  -3   6       17.24       18.57      0.64 o
   4  -3   6       76.73       78.69      1.53 o
   5  -3   6      275.96      270.36      6.24 o
   6  -3   6        0.57        1.15      0.71 o
   7  -3   6        0.01       -0.95      0.95 o
   8  -3   6      108.68      117.50      4.36 o
   9  -3   6      189.67      186.87      7.50 o
  10  -3   6        4.67        6.39      3.83 o
 -10  -2   6       47.25       45.79      3.79 o
  -9  -2   6        4.16        5.03      2.05 o
  -8  -2   6       21.40       22.40      2.20 o
  -7  -2   6        8.45        8.42      0.78 o
  -6  -2   6       23.89       23.19      1.28 o
  -5  -2   6      104.44      107.49      4.27 o
  -4  -2   6       90.89       75.19      2.19 o
  -3  -2   6        1.18        0.23      0.43 o
  -2  -2   6      384.25      419.83      6.69 o
  -1  -2   6       36.65       37.15      0.96 o
   0  -2   6      226.17      241.05      3.31 o
   1  -2   6        6.55        3.86      0.42 o
   2  -2   6     1620.81     1718.92     21.32 o
   3  -2   6        3.36        2.79      0.39 o
   4  -2   6        1.50       -0.53      0.65 o
   5  -2   6      195.70      183.40      3.79 o
   6  -2   6       13.37       11.38      3.24 o
   7  -2   6        1.48       -0.35      1.36 o
   8  -2   6       79.74       83.21      3.14 o
   9  -2   6      132.90      129.21      4.81 o
 -10  -1   6       41.85       37.22      6.77 o
  -9  -1   6       17.95       19.65      2.45 o
  -8  -1   6       45.60       42.92      3.88 o
  -7  -1   6        0.09        0.43      0.54 o
  -6  -1   6       72.57       73.73      2.81 o
  -5  -1   6       36.24       37.90      3.04 o
  -4  -1   6        1.50        2.32      0.99 o
  -3  -1   6       50.59       49.02      1.36 o
  -2  -1   6      264.44      265.28      4.57 o
  -1  -1   6      222.63      226.09      3.57 o
   0  -1   6      421.85      452.56      6.58 o
   1  -1   6     1128.79     1215.44     16.64 o
   2  -1   6      933.79     1009.11     13.43 o
   3  -1   6       65.29       63.88      1.42 o
   4  -1   6        0.05        0.67      0.63 o
   5  -1   6       57.71       51.77      5.06 o
   6  -1   6       16.77       13.88      1.40 o
   7  -1   6        5.16        5.33      1.24 o
   8  -1   6        3.68        1.15      1.89 o
   9  -1   6        7.14        6.72      1.78 o
 -10   0   6       41.07       49.03      6.30 o
  -9   0   6        0.14        0.33      1.66 o
  -8   0   6        6.59        4.44      1.87 o
  -7   0   6        1.72        1.26      0.68 o
  -6   0   6      201.19      167.55      5.01 o
  -5   0   6      365.11      357.69      7.85 o
  -4   0   6       68.03       73.64      1.84 o
  -3   0   6       21.15       17.35      1.02 o
  -2   0   6      467.47      522.42      9.37 o
  -1   0   6      196.04      209.26      3.65 o
   0   0   6      220.00      209.06      3.51 o
   1   0   6       81.87       90.26      3.03 o
   2   0   6        3.72        3.28      0.53 o
   3   0   6      613.94      614.61     11.46 o
   4   0   6       56.25       53.37      1.97 o
   5   0   6      168.64      172.81      7.61 o
   6   0   6       15.16       13.24      1.40 o
   7   0   6       17.69       23.62      2.16 o
   8   0   6        0.98       -0.46      1.56 o
   9   0   6        2.60        1.32      2.03 o
 -11   1   6       22.04       17.68      2.86 o
 -10   1   6       43.67       54.20      3.58 o
  -9   1   6       26.14       30.07      2.32 o
  -8   1   6        1.47        3.91      1.04 o
  -7   1   6       48.02       36.96      1.92 o
  -6   1   6        6.73        7.85      1.47 o
  -5   1   6      151.38      137.40      3.84 o
  -4   1   6      180.69      183.76      3.67 o
  -3   1   6      586.96      582.50     10.88 o
  -2   1   6      130.08      137.36      3.86 o
  -1   1   6       59.69       64.68      2.97 o
   0   1   6      149.88      163.66      2.71 o
   1   1   6      166.56      191.19      4.19 o
   2   1   6      128.03      143.27      4.05 o
   3   1   6        1.25        1.74      0.43 o
   4   1   6       17.72       15.92      1.64 o
   5   1   6        5.28        8.84      1.54 o
   6   1   6      210.58      207.69      8.67 o
   7   1   6        0.89       -0.15      0.70 o
   8   1   6        8.40        8.85      2.28 o
 -11   2   6        4.63        8.16      4.88 o
 -10   2   6       77.56       66.43      4.51 o
  -9   2   6        1.92        1.35      1.73 o
  -8   2   6       13.56       10.89      1.27 o
  -7   2   6       64.51       58.07      2.33 o
  -6   2   6      516.08      466.33     11.14 o
  -5   2   6      736.50      735.24     15.35 o
  -4   2   6      144.21      166.66      3.53 o
  -3   2   6      235.72      249.95      5.20 o
  -2   2   6      250.31      259.61      4.80 o
  -1   2   6       62.25       68.20      1.44 o
   0   2   6      105.77      118.93      3.48 o
   1   2   6       24.72       29.54      1.55 o
   2   2   6      132.93      139.12      2.81 o
   3   2   6       46.69       49.26      1.61 o
   4   2   6       62.57       63.15      2.27 o
   5   2   6        1.04       -0.88      1.38 o
   6   2   6        7.41        7.72      1.39 o
   7   2   6       20.43       23.62      4.23 o
   8   2   6        1.32        0.18      2.48 o
 -11   3   6        6.09        5.70      2.43 o
 -10   3   6       78.61       66.29      4.06 o
  -9   3   6        1.90        3.21      1.11 o
  -8   3   6       46.53       35.66      2.69 o
  -7   3   6      161.72      148.32      3.50 o
  -6   3   6      115.15      109.66      4.48 o
  -5   3   6        3.58        3.35      2.87 o
  -4   3   6        3.86        3.61      0.65 o
  -3   3   6      367.31      422.75      6.86 o
  -2   3   6      401.31      448.49      8.17 o
  -1   3   6        2.04        2.18      1.32 o
   0   3   6        4.79        5.44      0.54 o
   1   3   6       84.06       97.61      2.20 o
   2   3   6       17.28       21.26      1.26 o
   3   3   6       60.39       60.99      2.14 o
   4   3   6        2.39        2.30      0.80 o
   5   3   6       41.09       43.74      3.05 o
   6   3   6      195.19      200.15     13.26 o
   7   3   6       31.82       35.50      4.18 o
 -11   4   6        0.80        5.95      3.81 o
 -10   4   6       33.73       37.78      4.30 o
  -9   4   6      116.70      132.48      3.86 o
  -8   4   6        0.98        2.25      0.95 o
  -7   4   6        4.31        4.38      1.30 o
  -6   4   6       49.03       47.33      1.95 o
  -5   4   6       22.25       20.57      1.42 o
  -4   4   6      286.82      320.76      8.79 o
  -3   4   6        8.61        7.99      0.95 o
  -2   4   6        6.89        8.02      1.06 o
  -1   4   6       16.44       17.21      0.95 o
   0   4   6        6.99        6.44      0.64 o
   1   4   6       65.02       72.69      2.07 o
   2   4   6      114.20      107.44      3.23 o
   3   4   6       30.20       24.59      1.35 o
   4   4   6        5.32        6.05      1.49 o
   5   4   6      106.89      114.40      3.84 o
   6   4   6        1.99       -1.84      2.28 o
   7   4   6        0.44        0.07      2.34 o
 -11   5   6        0.98        0.59      2.14 o
 -10   5   6        4.84        3.05      4.19 o
  -9   5   6        6.09        9.58      1.33 o
  -8   5   6        5.77        8.44      1.36 o
  -7   5   6       19.27       16.99      2.52 o
  -6   5   6      104.77       93.98      2.98 o
  -5   5   6       53.42       39.24      1.68 o
  -4   5   6      204.62      221.24      5.05 o
  -3   5   6       16.13       17.14      2.14 o
  -2   5   6       51.70       53.43      2.15 o
  -1   5   6        0.61        2.51      0.75 o
   0   5   6      293.80      293.26      8.64 o
   1   5   6        2.86        3.28      1.48 o
   2   5   6        5.98        4.50      1.77 o
   3   5   6       36.94       31.06      2.07 o
   4   5   6       17.71       17.49      1.40 o
   5   5   6      502.48      539.71     16.88 o
   6   5   6      421.08      478.54     17.58 o
 -11   6   6        0.18        0.56      3.03 o
 -10   6   6        0.78       -0.35      2.31 o
  -9   6   6       25.85       33.35      2.26 o
  -8   6   6        4.10        4.37      1.31 o
  -7   6   6       53.53       47.35      2.52 o
  -6   6   6       11.44        8.49      1.35 o
  -5   6   6       12.77       10.24      3.61 o
  -4   6   6      333.23      335.20      7.51 o
  -3   6   6        9.78        8.43      1.25 o
  -2   6   6       82.54       92.41      2.29 o
  -1   6   6        1.63        1.06      1.17 o
   0   6   6       11.77       11.57      1.28 o
   1   6   6       85.32       88.58      2.76 o
   2   6   6        3.77        3.93      0.79 o
   3   6   6        3.97        4.42      1.12 o
   4   6   6       13.79       14.31      1.60 o
   5   6   6       25.06       26.84      2.96 o
   6   6   6        8.91       13.50      3.32 o
 -10   7   6        6.05        8.79      2.00 o
  -9   7   6       16.74       20.54      1.85 o
  -8   7   6        1.47        0.55      1.14 o
  -7   7   6        7.21        8.21      1.24 o
  -6   7   6       53.93       46.68      1.96 o
  -5   7   6       54.06       43.56      1.75 o
  -4   7   6       15.68       17.60      1.17 o
  -3   7   6       49.89       48.77      1.92 o
  -2   7   6       39.26       39.45      1.57 o
  -1   7   6       49.82       50.38      1.80 o
   0   7   6       71.75       77.06      2.98 o
   1   7   6        0.25       -0.11      1.23 o
   2   7   6        2.36        0.28      1.20 o
   3   7   6        0.41        1.26      1.30 o
   4   7   6        0.55       -0.49      2.83 o
   5   7   6        1.44        3.21      4.30 o
 -10   8   6        0.01        1.98      2.14 o
  -9   8   6        0.00        0.42      2.04 o
  -8   8   6        0.06       -0.55      1.78 o
  -7   8   6       24.71       24.24      1.80 o
  -6   8   6       91.21       86.82      2.78 o
  -5   8   6       18.29       17.57      2.52 o
  -4   8   6       15.41       15.60      1.48 o
  -3   8   6        6.04        4.37      0.96 o
  -2   8   6      715.28      746.41     15.15 o
  -1   8   6        4.95        6.11      2.92 o
   0   8   6      205.27      206.91      5.82 o
   1   8   6        8.96        8.25      2.07 o
   2   8   6        1.48       -1.14      1.15 o
   3   8   6       33.49       41.76      2.94 o
   4   8   6        0.40        1.85      2.05 o
 -10   9   6       27.49       25.98      3.18 o
  -9   9   6       40.18       48.19      2.92 o
  -8   9   6      208.65      239.52      8.35 o
  -7   9   6       11.93       10.06      1.45 o
  -6   9   6        8.81        8.20      2.02 o
  -5   9   6        6.31        9.42      1.30 o
  -4   9   6       18.28       18.32      1.62 o
  -3   9   6        7.40        8.38      1.31 o
  -2   9   6       11.95       10.23      1.51 o
  -1   9   6      409.30      410.21     13.08 o
   0   9   6       13.51       11.11      2.19 o
   1   9   6       40.92       38.08      2.42 o
   2   9   6      147.37      164.85      6.36 o
   3   9   6        4.86        3.64      2.90 o
  -9  10   6       95.79       96.00      5.12 o
  -8  10   6      131.70      142.11      6.63 o
  -7  10   6       22.60       17.53      2.90 o
  -6  10   6      168.39      187.07     11.56 o
  -5  10   6       13.77       14.36      1.57 o
  -4  10   6        0.14       -0.52      1.31 o
  -3  10   6       17.29       17.13      1.65 o
  -2  10   6        1.29       -0.10      1.45 o
  -1  10   6        2.43        6.95      1.57 o
   0  10   6        7.38        6.60      1.77 o
   1  10   6        7.88        5.98      1.62 o
   2  10   6        9.03        8.95      1.80 o
  -9  11   6       36.75       32.34      3.45 o
  -8  11   6       10.20        6.82      2.64 o
  -7  11   6       23.81       23.96      2.31 o
  -6  11   6       27.85       33.89      2.95 o
  -5  11   6       35.77       34.38      2.77 o
  -4  11   6        8.86        8.50      2.07 o
  -3  11   6       29.11       28.89      2.36 o
  -2  11   6       44.63       48.07      3.15 o
  -1  11   6        1.52       -1.49      1.99 o
   0  11   6       13.16       10.63      2.20 o
   1  11   6        3.68        0.56      3.24 o
  -8  12   6        9.22        3.92      2.77 o
  -7  12   6       73.95       68.02      4.59 o
  -6  12   6      152.27      160.98      7.91 o
  -5  12   6       15.23       18.24      2.66 o
  -4  12   6        4.36        3.19      1.63 o
  -3  12   6        4.86        2.05      1.76 o
  -2  12   6       50.88       50.08      3.82 o
  -1  12   6        1.34        1.84      2.06 o
   0  12   6        0.22        2.35      2.35 o
  -6  13   6        0.09       -1.49      2.14 o
  -5  13   6       18.01       12.22      2.06 o
  -4  13   6        5.61        3.63      2.28 o
  -3  13   6        7.30        1.98      2.28 o
   4 -16   7       13.00       11.30      3.46 o
   0 -15   7       50.03       45.88      6.05 o
   1 -15   7      125.84      143.12     10.28 o
   3 -15   7       27.42       28.44      3.51 o
   4 -15   7        1.04        0.42      2.39 o
   5 -15   7        4.77        2.56      2.43 o
   6 -15   7       32.08       35.88      5.15 o
  -2 -14   7        1.38       -3.63      3.63 o
  -1 -14   7       12.65        9.72      3.41 o
   0 -14   7       18.61       20.39      3.88 o
   1 -14   7       55.98       58.52      5.29 o
   2 -14   7       63.61       75.13      3.53 o
   3 -14   7        0.00        1.28      2.41 o
   4 -14   7        7.73        6.86      2.56 o
   5 -14   7       11.66       19.26      3.18 o
   6 -14   7       40.17       42.30      4.27 o
   7 -14   7        0.01       -1.28      3.19 o
  -3 -13   7       16.44       13.00      2.49 o
  -2 -13   7        0.02       -1.57      1.57 o
  -1 -13   7       78.07       81.57      3.50 o
   0 -13   7        0.28        1.13      3.75 o
   1 -13   7        0.41        0.25      1.49 o
   2 -13   7       10.59       11.28      1.68 o
   3 -13   7       31.76       37.93      3.01 o
   4 -13   7        0.08        1.28      1.77 o
   5 -13   7        0.14        0.71      2.20 o
   6 -13   7        2.48       -0.64      3.56 o
   7 -13   7       19.59       14.44      3.14 o
   8 -13   7       13.10       12.76      3.49 o
  -4 -12   7       61.78       69.42      4.35 o
  -3 -12   7        0.01       -1.13      2.13 o
  -2 -12   7       46.17       48.07      2.80 o
  -1 -12   7       29.38       27.64      3.10 o
   0 -12   7       24.32       22.39      1.01 o
   1 -12   7        4.39        3.66      1.08 o
   2 -12   7       13.13       12.32      1.38 o
   3 -12   7        0.58       -0.56      1.41 o
   4 -12   7        3.49        4.98      1.99 o
   5 -12   7       25.95       24.88      2.94 o
   6 -12   7        5.01       11.19      2.76 o
   7 -12   7       36.59       39.92      4.58 o
   8 -12   7       50.64       49.02      5.78 o
  -5 -11   7       10.56        9.87      2.01 o
  -4 -11   7       35.36       31.95      3.04 o
  -3 -11   7       32.20       34.18      2.66 o
  -2 -11   7        2.50        3.56      1.21 o
  -1 -11   7      152.50      152.95      4.18 o
   0 -11   7        1.29        0.68      0.61 o
   1 -11   7       12.80       10.47      1.14 o
   2 -11   7       94.58       82.74      3.36 o
   3 -11   7       14.09       15.02      2.48 o
   4 -11   7        0.07       -0.28      2.12 o
   5 -11   7       59.06       55.97      4.03 o
   6 -11   7       82.88       77.07      4.59 o
   7 -11   7        9.96       12.40      3.14 o
   8 -11   7      120.57      149.85      8.87 o
   9 -11   7        6.21        5.81      4.59 o
  -6 -10   7       19.36       15.95      2.69 o
  -5 -10   7       17.54       15.61      2.53 o
  -4 -10   7        0.11       -1.48      1.48 o
  -3 -10   7       13.34       12.97      1.46 o
  -2 -10   7        7.11        4.52      0.87 o
  -1 -10   7       46.29       39.62      1.25 o
   0 -10   7       77.21       59.18      2.67 o
   1 -10   7       84.57       77.60      5.34 o
   2 -10   7        4.67        1.99      1.11 o
   3 -10   7      175.00      159.70      7.67 o
   4 -10   7        4.02        5.69      1.85 o
   5 -10   7      240.28      257.04     10.80 o
   6 -10   7       38.44       28.44      3.05 o
   7 -10   7        2.79        1.61      0.79 o
   8 -10   7       59.11       66.37      5.08 o
   9 -10   7      167.32      188.81     12.50 o
  -7  -9   7        0.74        1.77      2.82 o
  -6  -9   7        7.91        9.35      2.42 o
  -5  -9   7        0.11        0.99      1.87 o
  -4  -9   7       25.91       23.71      1.96 o
  -3  -9   7        0.15        1.17      0.77 o
  -2  -9   7       30.63       26.87      1.17 o
  -1  -9   7      364.78      303.51      5.64 o
   0  -9   7       13.33        9.68      0.94 o
   1  -9   7       11.37       13.64      1.28 o
   2  -9   7      313.51      278.67      7.69 o
   3  -9   7        4.35        3.99      1.35 o
   4  -9   7       12.91        7.68      1.50 o
   5  -9   7       21.53       23.46      3.02 o
   6  -9   7       14.84       15.01      1.01 o
   7  -9   7        2.70        3.16      1.46 o
   8  -9   7       13.80       14.64      2.67 o
   9  -9   7       94.02       97.45      5.08 o
  -7  -8   7        2.53        2.51      1.85 o
  -6  -8   7       31.00       38.44      2.51 o
  -5  -8   7        1.31        5.21      1.58 o
  -4  -8   7        0.54        2.16      0.95 o
  -3  -8   7        2.14        2.03      0.68 o
  -2  -8   7        5.86        6.85      0.61 o
  -1  -8   7      230.95      216.58      3.96 o
   0  -8   7        1.19        0.11      0.34 o
   1  -8   7        1.83        2.04      0.23 o
   2  -8   7     1368.12     1261.37     25.09 o
   3  -8   7       60.22       48.90      2.24 o
   4  -8   7       10.31        8.72      0.70 o
   5  -8   7       71.10       78.74      1.76 o
   6  -8   7      149.10      147.83      3.58 o
   7  -8   7        0.33        1.82      1.29 o
   8  -8   7       32.33       30.02      2.26 o
   9  -8   7       20.91       22.62      2.63 o
  10  -8   7       27.37       26.58      5.30 o
  -8  -7   7       26.90       32.48      4.00 o
  -7  -7   7        3.72        6.17      2.23 o
  -6  -7   7        2.04        1.28      3.12 o
  -5  -7   7       50.41       55.57      2.62 o
  -4  -7   7       91.23       93.66      5.19 o
  -3  -7   7      114.16      109.37      2.44 o
  -2  -7   7      738.70      703.62     11.41 o
  -1  -7   7      528.20      501.87      6.88 o
   0  -7   7       16.59       15.71      0.54 o
   1  -7   7      112.52      105.94      1.77 o
   2  -7   7        5.89        7.52      0.36 o
   3  -7   7      316.75      318.38      4.72 o
   4  -7   7        0.52       -0.02      0.34 o
   5  -7   7        2.97        3.16      0.53 o
   6  -7   7       16.95       14.68      1.06 o
   7  -7   7       11.92        8.26      1.89 o
   8  -7   7       13.30       14.63      2.84 o
   9  -7   7       15.02       11.66      2.79 o
  10  -7   7        0.75        1.41      3.83 o
  -8  -6   7       74.97       73.30      5.29 o
  -7  -6   7       28.26       33.24      2.56 o
  -6  -6   7       29.42       26.99      2.36 o
  -5  -6   7        0.07       -1.50      2.13 o
  -4  -6   7       63.33       68.09      3.59 o
  -3  -6   7       64.37       61.30      1.82 o
  -2  -6   7      179.79      181.02      3.04 o
  -1  -6   7       11.29       11.33      0.49 o
   0  -6   7       18.38       20.07      0.58 o
   1  -6   7        7.86       10.84      0.69 o
   2  -6   7      154.31      114.17      1.82 o
   3  -6   7       25.07       19.94      2.47 o
   4  -6   7        1.21       -0.37      0.67 o
   5  -6   7       53.44       46.80      1.30 o
   6  -6   7       58.72       52.68      1.60 o
   7  -6   7        5.12        5.16      2.18 o
   8  -6   7        1.36        3.35      1.62 o
   9  -6   7        0.78        0.41      5.22 o
  10  -6   7        0.01       -0.21      2.78 o
  -9  -5   7       13.14       14.54      9.13 o
  -8  -5   7        5.41        7.34      3.13 o
  -7  -5   7        7.08       12.79      3.06 o
  -6  -5   7       67.50       71.83      4.07 o
  -5  -5   7      128.93      118.56      3.75 o
  -4  -5   7      219.60      208.60      7.41 o
  -3  -5   7      476.80      464.80      8.32 o
  -2  -5   7      258.54      269.28      4.65 o
  -1  -5   7       17.80       17.74      0.67 o
   0  -5   7       62.49       66.38      1.26 o
   1  -5   7       71.42       78.71      1.50 o
   2  -5   7        0.69        0.86      0.27 o
   3  -5   7       18.26       19.55      0.59 o
   4  -5   7       36.48       30.43      0.86 o
   5  -5   7        2.27       -0.01      0.61 o
   6  -5   7        0.09        1.30      0.85 o
   7  -5   7        7.80        6.35      1.34 o
   8  -5   7        9.86       17.24      1.71 o
   9  -5   7        2.23        2.04      3.59 o
  -9  -4   7       38.87       44.60      3.52 o
  -8  -4   7       45.02       54.70      3.84 o
  -7  -4   7       66.06       64.42      3.15 o
  -6  -4   7      133.37      130.90      4.89 o
  -5  -4   7      125.45      129.50      3.30 o
  -4  -4   7      442.99      406.40      7.56 o
  -3  -4   7       89.80       90.91      2.31 o
  -2  -4   7      362.10      394.63      6.43 o
  -1  -4   7        0.92        1.66      0.37 o
   0  -4   7       72.77       77.29      1.39 o
   1  -4   7        3.92        7.72      1.17 o
   2  -4   7      122.84      129.40      2.02 o
   3  -4   7      152.79      158.64      2.70 o
   4  -4   7        3.24        2.82      0.82 o
   5  -4   7       20.26       18.12      1.85 o
   6  -4   7       35.54       32.19      1.73 o
   7  -4   7        4.73        6.51      1.15 o
   8  -4   7        0.16        1.32      1.64 o
   9  -4   7       58.14       51.40      3.93 o
  -9  -3   7       25.01       28.33      5.65 o
  -8  -3   7        0.01       -0.26      2.91 o
  -7  -3   7        2.72        0.98      1.38 o
  -6  -3   7       29.19       25.11      0.85 o
  -5  -3   7      196.63      154.62      4.39 o
  -4  -3   7      502.62      450.00     12.05 o
  -3  -3   7      189.22      178.40      4.15 o
  -2  -3   7        5.85        5.54      0.53 o
  -1  -3   7       52.86       55.24      1.29 o
   0  -3   7      307.86      322.29      4.26 o
   1  -3   7        8.40        5.97      0.41 o
   2  -3   7        8.69        9.10      0.61 o
   3  -3   7        0.41        0.68      0.32 o
   4  -3   7       80.18       79.66      1.86 o
   5  -3   7       21.76       13.59      0.89 o
   6  -3   7        0.05        0.26      1.11 o
   7  -3   7        2.84        1.00      1.10 o
   8  -3   7       18.34       18.24      2.46 o
   9  -3   7        0.00        3.17      2.74 o
 -10  -2   7        0.67        1.85      2.28 o
  -9  -2   7       30.69       33.07      3.18 o
  -8  -2   7       39.29       38.86      2.67 o
  -7  -2   7        3.48        1.87      0.48 o
  -6  -2   7       51.80       41.87      2.26 o
  -5  -2   7      124.69      134.79      4.08 o
  -4  -2   7      144.11      117.69      3.27 o
  -3  -2   7       15.30       17.00      0.86 o
  -2  -2   7      262.73      293.70      4.90 o
  -1  -2   7      626.66      686.72     15.05 o
   0  -2   7        0.31        0.94      0.36 o
   1  -2   7      219.65      233.71      4.51 o
   2  -2   7        9.47        9.96      1.04 o
   3  -2   7        3.75        2.49      0.45 o
   4  -2   7      129.54      126.81      2.64 o
   5  -2   7       10.03        7.89      1.15 o
   6  -2   7        0.04       -0.85      0.85 o
   7  -2   7        0.01        0.04      0.65 o
   8  -2   7       47.73       43.99      2.70 o
   9  -2   7        2.76        1.88      1.74 o
 -10  -1   7      174.88      196.80     12.49 o
  -9  -1   7      126.60      156.82      9.75 o
  -8  -1   7        2.93        7.47      1.76 o
  -7  -1   7       29.24       27.45      1.36 o
  -6  -1   7       27.17       28.03      2.46 o
  -5  -1   7        3.62        3.98      0.92 o
  -4  -1   7      113.38      106.10      2.57 o
  -3  -1   7      113.61      122.00      2.83 o
  -2  -1   7      253.68      273.72      4.59 o
  -1  -1   7      265.59      288.13      5.16 o
   0  -1   7        0.67        0.94      0.32 o
   1  -1   7      192.60      219.33      3.97 o
   2  -1   7     1621.84     1756.85     23.83 o
   3  -1   7      354.14      369.23      9.53 o
   4  -1   7      172.41      165.76      3.70 o
   5  -1   7       42.82       45.99      1.86 o
   6  -1   7       23.11       22.88      1.86 o
   7  -1   7        3.93        4.59      1.60 o
   8  -1   7       24.25       25.32      2.44 o
   9  -1   7        0.45       -3.01      3.01 o
 -10   0   7        6.24        6.26      3.88 o
  -9   0   7       48.46       59.62      3.95 o
  -8   0   7        0.09       -0.65      2.00 o
  -7   0   7        1.89        1.25      0.82 o
  -6   0   7       52.52       56.83      2.62 o
  -5   0   7      749.25      684.84     14.30 o
  -4   0   7       71.24       61.82      2.65 o
  -3   0   7      183.60      195.11      3.83 o
  -2   0   7      297.98      343.22      6.18 o
  -1   0   7      123.44      128.01      2.28 o
   0   0   7        7.49        8.85      1.13 o
   1   0   7      132.25      147.59      2.60 o
   2   0   7       12.61       14.33      0.90 o
   3   0   7       21.41       26.96      2.13 o
   4   0   7       46.87       43.64      4.65 o
   5   0   7       64.96       59.65      1.99 o
   6   0   7      153.36      160.10      4.87 o
   7   0   7        7.65        8.28      2.53 o
   8   0   7        8.19        5.13      2.85 o
 -10   1   7      175.49      193.63      8.37 o
  -9   1   7        5.98        5.82      2.20 o
  -8   1   7        0.66       -0.68      0.83 o
  -7   1   7       21.06       23.43      1.37 o
  -6   1   7      162.24      164.42      7.03 o
  -5   1   7      129.10      124.77      6.00 o
  -4   1   7      125.14      132.25      3.50 o
  -3   1   7       57.87       65.91      2.12 o
  -2   1   7      115.26      133.37      3.41 o
  -1   1   7       53.09       55.35      1.45 o
   0   1   7        0.09        0.63      0.32 o
   1   1   7       19.06       20.54      1.65 o
   2   1   7       13.22       14.31      1.08 o
   3   1   7      127.50      130.88      4.03 o
   4   1   7        1.31        1.87      0.56 o
   5   1   7       14.01       15.47      1.20 o
   6   1   7        5.15        5.61      2.18 o
   7   1   7       12.00       13.92      2.70 o
   8   1   7        0.36        3.26      4.50 o
 -11   2   7       40.45       37.14      6.60 o
 -10   2   7       17.47       17.10      2.42 o
  -9   2   7       62.86       65.84     11.91 o
  -8   2   7        0.52        1.96      1.82 o
  -7   2   7       26.00       18.78      2.87 o
  -6   2   7       34.46       28.28      2.29 o
  -5   2   7      412.99      403.74      8.70 o
  -4   2   7      131.22      144.18      3.50 o
  -3   2   7        8.76        8.29      0.99 o
  -2   2   7       72.07       80.69      1.98 o
  -1   2   7       15.15       17.43      0.73 o
   0   2   7       39.81       41.52      1.02 o
   1   2   7       89.05      101.19      3.75 o
   2   2   7      363.16      392.13      9.53 o
   3   2   7      149.35      162.18      5.96 o
   4   2   7        2.59        4.50      0.73 o
   5   2   7        0.11       -0.57      0.99 o
   6   2   7        2.78        4.36      2.35 o
   7   2   7        0.04        1.25      2.69 o
   8   2   7        1.23        7.79      3.61 o
 -11   3   7       13.80        6.25      9.08 o
 -10   3   7       86.78       92.15      5.86 o
  -9   3   7        2.10        2.29      1.24 o
  -8   3   7        1.72        1.09      0.94 o
  -7   3   7       20.34       21.62      1.36 o
  -6   3   7       14.78       15.39      1.63 o
  -5   3   7       13.36        9.39      1.49 o
  -4   3   7       69.26       73.66      2.40 o
  -3   3   7        0.57        0.70      0.73 o
  -2   3   7       31.54       33.31      1.51 o
  -1   3   7      410.06      471.37      8.79 o
   0   3   7       27.83       29.72      1.42 o
   1   3   7        1.11       -0.71      0.86 o
   2   3   7       26.60       23.54      2.04 o
   3   3   7       36.59       29.44      1.48 o
   4   3   7        8.70        7.55      0.94 o
   5   3   7        8.60        9.52      1.80 o
   6   3   7       23.04       30.99      2.88 o
   7   3   7        1.76        2.48      2.33 o
 -11   4   7       11.42        6.30      3.24 o
 -10   4   7       56.87       65.47      9.74 o
  -9   4   7       14.23       15.16      3.83 o
  -8   4   7       43.78       44.19      4.13 o
  -7   4   7      164.70      151.72      4.57 o
  -6   4   7       10.70        7.13      1.23 o
  -5   4   7        0.01       -1.02      1.02 o
  -4   4   7        4.37        3.68      1.02 o
  -3   4   7       32.61       36.47      1.74 o
  -2   4   7       18.67       16.75      1.93 o
  -1   4   7       39.97       47.92      2.57 o
   0   4   7       32.96       36.12      6.52 o
   1   4   7        0.04        1.42      2.77 o
   2   4   7      491.38      498.24     13.37 o
   3   4   7       27.98       26.18      1.56 o
   4   4   7       40.05       35.37      1.83 o
   5   4   7        0.00        0.29      0.92 o
   6   4   7       20.05       17.56      6.23 o
   7   4   7       19.28       16.66      3.69 o
 -11   5   7        3.10        3.73      2.73 o
 -10   5   7       20.63       23.64      3.22 o
  -9   5   7       61.00       68.18      8.80 o
  -8   5   7        1.33       -0.80      1.99 o
  -7   5   7       33.45       31.99      2.41 o
  -6   5   7       45.06       41.35      1.87 o
  -5   5   7       22.34       14.62      1.31 o
  -4   5   7        3.39        2.42      1.59 o
  -3   5   7       36.17       34.22      1.36 o
  -2   5   7        0.06        0.24      0.82 o
  -1   5   7        3.56        3.53      0.95 o
   0   5   7        2.55        4.08      1.84 o
   1   5   7       15.52       14.63      1.31 o
   2   5   7        0.33       -0.20      1.21 o
   3   5   7       18.90       17.85      3.01 o
   4   5   7       10.70        8.93      1.82 o
   5   5   7       51.09       56.73      3.86 o
   6   5   7       95.86       89.41      7.09 o
 -10   6   7        0.01        2.06      2.76 o
  -9   6   7       17.86       20.56      2.05 o
  -8   6   7        6.32        6.08      1.56 o
  -7   6   7       12.57        7.23      2.55 o
  -6   6   7        4.84        1.44      1.31 o
  -5   6   7      275.22      261.39      7.83 o
  -4   6   7        4.85        1.73      4.23 o
  -3   6   7        0.38       -0.49      0.78 o
  -2   6   7      201.67      205.74      4.58 o
  -1   6   7       88.48       95.72      4.66 o
   0   6   7      116.37      123.37      3.90 o
   1   6   7        9.51        8.48      1.20 o
   2   6   7        0.17        2.46      1.88 o
   3   6   7        0.29        1.53      1.81 o
   4   6   7        0.02        1.43      1.96 o
   5   6   7      139.57      139.12     13.34 o
 -10   7   7        1.70       -0.07      2.15 o
  -9   7   7       18.77       17.01      1.94 o
  -8   7   7        0.01        2.24      1.77 o
  -7   7   7        2.03        0.19      1.06 o
  -6   7   7       13.07       13.83      2.33 o
  -5   7   7       30.82       24.40      1.50 o
  -4   7   7      198.62      207.15      8.73 o
  -3   7   7       32.76       32.35      4.48 o
  -2   7   7      202.10      184.34      4.43 o
  -1   7   7       82.20       87.44      2.72 o
   0   7   7      147.69      145.33     10.01 o
   1   7   7       13.74       13.89      3.92 o
   2   7   7       18.97       21.18      2.28 o
   3   7   7        0.52        0.78      1.75 o
   4   7   7        2.27       -0.42      1.85 o
   5   7   7       33.10       26.90      3.44 o
 -10   8   7        0.21        0.86      2.28 o
  -9   8   7       33.58       37.82      2.90 o
  -8   8   7        6.05        5.39      3.17 o
  -7   8   7        0.58       -1.55      3.05 o
  -6   8   7        3.26        1.51      1.62 o
  -5   8   7       21.40       19.11      3.14 o
  -4   8   7        8.29        9.18      1.94 o
  -3   8   7       15.20       17.11      1.74 o
  -2   8   7      107.75      108.06      6.29 o
  -1   8   7      603.22      640.92     15.98 o
   0   8   7       82.41       82.00      3.83 o
   1   8   7        5.64        8.04      1.80 o
   2   8   7        5.12        5.25      1.55 o
   3   8   7        4.27        3.66      2.15 o
   4   8   7       10.28       14.60      3.38 o
  -9   9   7        7.78        6.30      3.04 o
  -8   9   7       15.46       19.64      2.46 o
  -7   9   7        9.49        8.12      1.44 o
  -6   9   7        3.01        1.15      4.10 o
  -5   9   7        0.03        2.04      2.14 o
  -4   9   7       14.84       18.12      1.76 o
  -3   9   7        9.45        8.11      1.08 o
  -2   9   7        8.60       11.81      2.76 o
  -1   9   7       33.40       30.57      4.75 o
   0   9   7        7.53        7.24      2.35 o
   1   9   7       76.20       77.43      3.45 o
   2   9   7       29.42       28.20      3.76 o
   3   9   7        2.99        3.32      2.23 o
  -9  10   7      290.09      320.50     15.08 o
  -8  10   7       14.55       17.82      2.99 o
  -7  10   7        0.44        0.78      1.64 o
  -6  10   7       39.41       33.11      2.81 o
  -5  10   7        4.95        6.12      1.40 o
  -4  10   7        7.02        8.24      1.49 o
  -3  10   7       33.39       29.35      2.03 o
  -2  10   7        5.45        4.44      1.48 o
  -1  10   7       68.60       62.68      5.21 o
   0  10   7       41.91       38.74      2.67 o
   1  10   7       41.55       39.22      2.92 o
   2  10   7        2.66       -1.13      4.31 o
  -8  11   7        5.14        0.42      2.61 o
  -7  11   7        0.02       -0.42      2.04 o
  -6  11   7        3.45        1.20      2.12 o
  -5  11   7       44.93       49.13      3.31 o
  -4  11   7        2.97        2.56      1.86 o
  -3  11   7        0.69       -0.07      2.23 o
  -2  11   7       30.86       31.86      2.85 o
  -1  11   7       75.62       65.82      4.24 o
   0  11   7        5.75        4.76      2.90 o
  -7  12   7       96.81       77.51      7.42 o
  -6  12   7       93.21       82.79      4.90 o
  -5  12   7       18.43       19.79      2.10 o
  -4  12   7        1.05        1.84      1.99 o
  -3  12   7        0.27       -0.64      1.99 o
  -2  12   7       21.77       22.18      3.02 o
  -1  12   7       52.32       46.22      3.44 o
   0 -15   8      107.43       91.28      9.18 o
   1 -15   8       17.11       13.87      4.77 o
   2 -15   8       40.71       43.74      5.57 o
   3 -15   8        9.21        7.04      5.95 o
   4 -15   8        0.31       -0.21      3.21 o
   5 -15   8       23.59       17.04      3.90 o
   6 -15   8      111.65      138.92     14.30 o
  -2 -14   8        0.20        0.28      4.60 o
  -1 -14   8        3.04       -4.49      4.49 o
   0 -14   8       98.27      120.87      9.63 o
   1 -14   8       24.05       25.21      4.49 o
   2 -14   8      121.25      142.88      6.24 o
   3 -14   8       71.05       66.51      4.54 o
   4 -14   8       20.44       19.34      3.48 o
   5 -14   8        7.20        8.50      2.60 o
   6 -14   8        0.84        3.34      2.99 o
   7 -14   8        6.85        2.70      2.85 o
  -3 -13   8        9.96        6.74      1.62 o
  -2 -13   8        1.20        2.35      2.14 o
  -1 -13   8       13.02       10.74      3.14 o
   0 -13   8        3.27        5.61      2.83 o
   1 -13   8        1.55       -0.20      1.32 o
   2 -13   8        7.42        4.65      1.59 o
   3 -13   8        5.04        3.13      1.79 o
   4 -13   8        0.24       -2.12      2.48 o
   5 -13   8      185.23      198.66      9.97 o
   6 -13   8       60.39       64.46      5.95 o
   7 -13   8        0.50       -2.84      2.90 o
   8 -13   8        0.29       -2.84      2.84 o
  -4 -12   8       18.10       20.47      2.75 o
  -3 -12   8        0.10        1.70      1.56 o
  -2 -12   8       32.76       30.63      2.24 o
  -1 -12   8       55.91       61.52      3.17 o
   0 -12   8        0.08        1.33      1.96 o
   1 -12   8       27.09       28.24      1.89 o
   2 -12   8       50.23       50.25      2.56 o
   3 -12   8       11.30        5.69      1.77 o
   4 -12   8        5.78        9.45      2.70 o
   5 -12   8        3.14        6.30      3.04 o
   6 -12   8       35.29       37.31      3.81 o
   7 -12   8        9.77       14.76      3.11 o
   8 -12   8        4.36        4.19      4.04 o
  -5 -11   8       10.91       15.61      3.13 o
  -4 -11   8       90.80      102.04      4.76 o
  -3 -11   8       22.29       23.06      2.43 o
  -2 -11   8       63.46       65.82      3.14 o
  -1 -11   8       26.93       26.63      1.29 o
   0 -11   8       28.30       22.40      2.40 o
   1 -11   8        0.31        0.75      1.11 o
   2 -11   8       85.15       71.45      3.37 o
   3 -11   8       43.77       38.45      2.92 o
   4 -11   8        4.10        3.41      1.62 o
   5 -11   8       75.37       72.40      4.59 o
   6 -11   8        0.57        3.19      3.55 o
   7 -11   8        6.39       13.24      3.56 o
   8 -11   8        5.66        7.82      4.66 o
  -6 -10   8        0.27       -1.99      1.99 o
  -5 -10   8       12.84       16.49      3.14 o
  -4 -10   8        1.54        4.33      1.79 o
  -3 -10   8        4.28        5.03      1.63 o
  -2 -10   8        0.50       -0.56      1.20 o
  -1 -10   8      100.23       79.89      2.12 o
   0 -10   8        5.02        5.25      0.52 o
   1 -10   8       12.07       13.49      1.62 o
   2 -10   8        0.41       -0.07      2.09 o
   3 -10   8       56.92       52.74      3.79 o
   4 -10   8        4.49        4.98      1.69 o
   5 -10   8       61.37       63.65      4.71 o
   6 -10   8      335.60      352.01     15.17 o
   7 -10   8       21.31       25.72      4.36 o
   8 -10   8      318.65      369.29     19.11 o
   9 -10   8      110.63      105.99     12.31 o
  -7  -9   8        0.51       -0.64      2.70 o
  -6  -9   8        1.06        1.35      2.06 o
  -5  -9   8        5.64        8.33      2.59 o
  -4  -9   8        0.87        0.23      1.31 o
  -3  -9   8        0.65        0.20      1.12 o
  -2  -9   8       22.91       19.06      1.30 o
  -1  -9   8        0.01        1.51      0.56 o
   0  -9   8        8.35        7.35      1.26 o
   1  -9   8       96.71       89.18      1.68 o
   2  -9   8       34.70       37.99      1.84 o
   3  -9   8       18.70       20.09      2.34 o
   4  -9   8       19.41       14.76      2.33 o
   5  -9   8      144.45      137.26      3.68 o
   6  -9   8        7.53        8.36      1.12 o
   7  -9   8        4.58        5.14      1.41 o
   8  -9   8      165.64      201.51     19.72 o
   9  -9   8       77.61       83.70      5.04 o
  -7  -8   8        3.38        4.43      1.79 o
  -6  -8   8       15.28       16.14      1.66 o
  -5  -8   8        7.21        9.44      1.95 o
  -4  -8   8        4.44        6.44      1.31 o
  -3  -8   8       18.88       16.26      4.25 o
  -2  -8   8      152.41      138.43      2.81 o
  -1  -8   8       21.84       15.76      1.09 o
   0  -8   8        0.12        2.55      0.92 o
   1  -8   8       34.57       31.94      0.81 o
   2  -8   8        8.91        9.03      0.32 o
   3  -8   8      247.16      241.15      4.34 o
   4  -8   8        0.63        0.57      0.32 o
   5  -8   8       26.83       18.67      2.47 o
   6  -8   8      111.09      106.88      4.06 o
   7  -8   8        6.44        8.62      1.97 o
   8  -8   8       29.50       32.21      2.50 o
   9  -8   8        6.84        5.96      1.94 o
  -8  -7   8        7.58        7.05      4.16 o
  -7  -7   8        0.23        0.93      2.70 o
  -6  -7   8       43.24       44.73      6.63 o
  -5  -7   8      236.89      250.33      9.67 o
  -4  -7   8        0.01        1.38      0.73 o
  -3  -7   8        0.21       -0.60      0.60 o
  -2  -7   8       32.13       38.54      1.18 o
  -1  -7   8      176.24      198.19      5.09 o
   0  -7   8        9.29        8.89      0.48 o
   1  -7   8      141.66      140.93      3.93 o
   2  -7   8      596.55      576.52     10.44 o
   3  -7   8      176.18      159.35      3.48 o
   4  -7   8       21.17       21.22      0.78 o
   5  -7   8       48.61       36.27      2.14 o
   6  -7   8       69.13       55.04      2.30 o
   7  -7   8        0.00        0.65      1.48 o
   8  -7   8        2.77        3.93      1.50 o
   9  -7   8       20.11       22.25      2.96 o
  -8  -6   8      161.18      188.50      8.33 o
  -7  -6   8       75.67       89.55      8.33 o
  -6  -6   8       39.78       40.73      3.33 o
  -5  -6   8      306.06      322.56     10.32 o
  -4  -6   8       61.17       62.18      2.07 o
  -3  -6   8       22.24       22.17      1.00 o
  -2  -6   8       81.94       78.02      3.41 o
  -1  -6   8      107.91      119.86      1.96 o
   0  -6   8       45.73       43.79      0.95 o
   1  -6   8       30.79       31.59      0.80 o
   2  -6   8     1803.90     1731.78     23.80 o
   3  -6   8      584.83      570.46      7.89 o
   4  -6   8       49.02       35.67      1.09 o
   5  -6   8       28.95       23.67      0.99 o
   6  -6   8        0.00       -0.55      0.75 o
   7  -6   8        1.21        2.48      0.90 o
   8  -6   8        2.18        2.38      2.19 o
   9  -6   8        4.31        4.61      2.30 o
  -9  -5   8       88.40       98.92      6.96 o
  -8  -5   8       23.78       20.20      4.27 o
  -7  -5   8       25.29       23.48      2.35 o
  -6  -5   8        4.67        6.83      3.31 o
  -5  -5   8        8.82        4.94      0.89 o
  -4  -5   8        0.46        1.34      0.66 o
  -3  -5   8       91.83       90.31      4.22 o
  -2  -5   8       19.75       17.38      0.78 o
  -1  -5   8        0.02        0.15      0.43 o
   0  -5   8        3.02        1.99      0.60 o
   1  -5   8        4.38        5.56      0.45 o
   2  -5   8      603.00      604.55      8.34 o
   3  -5   8       94.70      102.60      2.08 o
   4  -5   8        4.34        2.54      0.99 o
   5  -5   8       38.57       33.87      1.81 o
   6  -5   8      261.88      242.25      7.77 o
   7  -5   8       56.14       52.31      2.34 o
   8  -5   8       15.76       17.04      1.99 o
   9  -5   8        1.94        3.65      3.86 o
  -9  -4   8        1.15        4.76      2.36 o
  -8  -4   8       54.60       70.97     15.16 o
  -7  -4   8        0.11        4.14      2.76 o
  -6  -4   8       20.24       18.80      1.80 o
  -5  -4   8       56.64       41.69      1.73 o
  -4  -4   8      171.58      152.72      4.51 o
  -3  -4   8       53.24       56.96      2.39 o
  -2  -4   8      102.28      111.27      2.17 o
  -1  -4   8      201.21      228.65      3.79 o
   0  -4   8        1.65        1.41      0.39 o
   1  -4   8      262.12      254.52      3.60 o
   2  -4   8      204.44      182.96      3.05 o
   3  -4   8        0.54        0.30      0.42 o
   4  -4   8        1.43        0.89      0.47 o
   5  -4   8       35.12       31.53      1.28 o
   6  -4   8       79.44       75.13      3.62 o
   7  -4   8        0.97        1.39      1.10 o
   8  -4   8       31.84       32.43      2.14 o
   9  -4   8       45.35       40.68      3.45 o
  -9  -3   8       52.38       50.10      4.96 o
  -8  -3   8        0.17       -0.83      2.34 o
  -7  -3   8        5.91        5.40      3.83 o
  -6  -3   8        2.77        4.76      3.94 o
  -5  -3   8        0.16        1.09      1.06 o
  -4  -3   8      272.44      259.64      4.96 o
  -3  -3   8      545.62      512.38     13.26 o
  -2  -3   8        0.33        1.12      0.63 o
  -1  -3   8      150.29      164.00      2.95 o
   0  -3   8       68.56       71.99      1.47 o
   1  -3   8       75.04       83.84      1.36 o
   2  -3   8        4.22        6.67      0.51 o
   3  -3   8      103.61      111.98      2.39 o
   4  -3   8        4.02        2.03      0.65 o
   5  -3   8        9.15        6.25      0.65 o
   6  -3   8       66.77       63.89      2.75 o
   7  -3   8        1.02        1.04      1.74 o
   8  -3   8        4.06        3.13      1.36 o
   9  -3   8      139.38      137.87     12.56 o
 -10  -2   8        8.56        4.71      3.71 o
  -9  -2   8        2.85        5.27      3.16 o
  -8  -2   8       10.41       13.08      2.88 o
  -7  -2   8        7.63        7.94      0.91 o
  -6  -2   8        8.41        5.36      1.32 o
  -5  -2   8       90.21       70.12      2.85 o
  -4  -2   8      356.20      343.31      6.02 o
  -3  -2   8        0.99        0.36      0.58 o
  -2  -2   8        2.46        4.34      0.55 o
  -1  -2   8      145.28      155.53      2.96 o
   0  -2   8      271.45      301.79      4.71 o
   1  -2   8        2.00        2.23      0.77 o
   2  -2   8      180.58      195.81      5.28 o
   3  -2   8       67.18       63.21      1.70 o
   4  -2   8        8.16        9.06      0.59 o
   5  -2   8       10.89        7.94      0.88 o
   6  -2   8       66.64       68.71      2.61 o
   7  -2   8        6.73        8.26      1.49 o
   8  -2   8        1.19        0.20      1.62 o
   9  -2   8       89.44       82.48      9.03 o
 -10  -1   8       29.06       37.68      4.89 o
  -9  -1   8        0.09       -0.45      1.57 o
  -8  -1   8       16.94       17.97      2.82 o
  -7  -1   8       22.18       17.72      2.09 o
  -6  -1   8        0.04       -0.21      1.66 o
  -5  -1   8       94.12       89.66      2.93 o
  -4  -1   8      477.09      446.68      9.03 o
  -3  -1   8        2.07        3.81      0.75 o
  -2  -1   8       11.60       10.23      1.67 o
  -1  -1   8      119.46      128.00      2.47 o
   0  -1   8       56.75       61.18      1.24 o
   1  -1   8        0.01        0.13      0.53 o
   2  -1   8      105.07      111.92      4.19 o
   3  -1   8     1205.99     1240.54     24.24 o
   4  -1   8      216.95      217.53      5.25 o
   5  -1   8        9.21        7.98      1.87 o
   6  -1   8        5.73        5.76      1.69 o
   7  -1   8       26.84       25.39      2.19 o
   8  -1   8        0.89        0.98      1.73 o
 -10   0   8       15.14       17.57      3.97 o
  -9   0   8        0.07       -2.87      2.87 o
  -8   0   8      153.89      151.43      5.33 o
  -7   0   8       48.89       46.97      3.28 o
  -6   0   8        0.81       -1.09      1.77 o
  -5   0   8       10.39        9.36      1.29 o
  -4   0   8       28.52       30.14      1.53 o
  -3   0   8      143.96      148.84      3.54 o
  -2   0   8        0.04       -0.12      1.59 o
  -1   0   8      176.66      188.61      3.17 o
   0   0   8      176.24      185.48      4.04 o
   1   0   8       16.96       13.86      0.87 o
   2   0   8      321.05      339.82      7.06 o
   3   0   8        2.35        0.87      1.06 o
   4   0   8      106.51      110.90      3.64 o
   5   0   8        0.30       -0.68      1.34 o
   6   0   8       20.45       20.64      3.35 o
   7   0   8       12.79       11.66      2.17 o
   8   0   8       53.40       52.05      4.07 o
 -10   1   8       73.04       72.64      5.26 o
  -9   1   8       42.04       47.47      6.09 o
  -8   1   8       21.30       18.61      1.56 o
  -7   1   8       80.02       84.28      3.59 o
  -6   1   8       47.74       46.79      4.75 o
  -5   1   8      494.05      481.13     11.28 o
  -4   1   8      333.48      325.46      8.16 o
  -3   1   8      151.60      162.79      5.26 o
  -2   1   8        1.81        2.34      0.82 o
  -1   1   8      375.73      405.17      9.45 o
   0   1   8       27.39       25.28      1.48 o
   1   1   8        2.27        1.36      0.98 o
   2   1   8       47.60       50.03      2.06 o
   3   1   8       29.18       30.69      2.18 o
   4   1   8        4.18        3.16      1.76 o
   5   1   8      136.26      137.08      5.37 o
   6   1   8       19.91       18.48      2.39 o
   7   1   8        0.86        2.33      2.16 o
   8   1   8        1.36        3.61      7.24 o
 -10   2   8       62.09       62.34      3.99 o
  -9   2   8        3.39       -0.25      2.34 o
  -8   2   8       13.10       14.52      1.56 o
  -7   2   8       91.05       76.67      3.13 o
  -6   2   8        2.08        3.60      1.66 o
  -5   2   8       15.23       15.06      1.64 o
  -4   2   8       33.90       35.71      4.20 o
  -3   2   8      131.82      142.31      4.09 o
  -2   2   8       85.40       90.56      3.53 o
  -1   2   8      594.59      636.43     11.00 o
   0   2   8       87.83       92.00      3.19 o
   1   2   8        0.34        0.70      1.33 o
   2   2   8        8.62        8.45      1.32 o
   3   2   8        5.26        4.09      1.78 o
   4   2   8        1.24        1.85      1.25 o
   5   2   8        3.02        4.34      1.64 o
   6   2   8        7.33        3.34      2.45 o
   7   2   8        1.17        1.50      7.23 o
 -10   3   8      137.52      154.82      7.93 o
  -9   3   8        0.21       -0.28      0.68 o
  -8   3   8        0.11        0.21      1.26 o
  -7   3   8        0.08        1.17      0.98 o
  -6   3   8       18.03       14.28      1.87 o
  -5   3   8       10.30        8.01      1.71 o
  -4   3   8       69.09       71.99      3.22 o
  -3   3   8        0.95        1.75      1.09 o
  -2   3   8       10.13        8.78      1.68 o
  -1   3   8      243.26      256.51      6.22 o
   0   3   8        0.40        3.37      1.17 o
   1   3   8        2.51        2.91      1.10 o
   2   3   8        0.93        1.16      1.49 o
   3   3   8        2.60       -0.60      2.52 o
   4   3   8        0.08        1.75      1.55 o
   5   3   8        0.01       -0.80      2.46 o
   6   3   8       94.10      101.92      6.13 o
   7   3   8       11.37        7.69      3.49 o
 -10   4   8        3.73        3.41      3.32 o
  -9   4   8        0.96       -0.36      1.24 o
  -8   4   8       12.40        9.46      1.75 o
  -7   4   8       57.13       48.83      2.32 o
  -6   4   8       60.34       62.38      2.59 o
  -5   4   8        7.74        5.23      1.36 o
  -4   4   8        9.05        9.89      1.83 o
  -3   4   8        0.08        1.39      1.50 o
  -2   4   8       48.26       55.30      6.82 o
  -1   4   8        2.41        2.59      0.80 o
   0   4   8       18.03       21.39      1.51 o
   1   4   8       52.50       52.12      3.58 o
   2   4   8       81.13       81.82      3.74 o
   3   4   8       66.93       58.02      3.92 o
   4   4   8        0.03       -1.70      1.70 o
   5   4   8       29.96       34.58      2.99 o
   6   4   8       73.62       64.13      6.64 o
 -10   5   8        1.78        4.19      2.06 o
  -9   5   8        7.96        9.66      1.49 o
  -8   5   8      173.38      193.23      9.56 o
  -7   5   8        2.90        5.64      1.53 o
  -6   5   8        9.38        7.35      1.60 o
  -5   5   8        3.58        2.53      1.23 o
  -4   5   8       34.74       36.81      2.06 o
  -3   5   8      100.94      109.37      8.64 o
  -2   5   8        0.13       -1.38      1.38 o
  -1   5   8        0.06       -0.58      0.99 o
   0   5   8       23.14       22.44      3.97 o
   1   5   8        2.04        4.22      3.45 o
   2   5   8        0.00        1.56      1.58 o
   3   5   8       15.42        9.74      2.38 o
   4   5   8       14.93       19.20      2.33 o
   5   5   8        1.43        0.42      6.66 o
 -10   6   8        0.13        2.78      2.86 o
  -9   6   8        0.80        2.77      2.46 o
  -8   6   8        7.79        6.34      1.56 o
  -7   6   8       53.27       51.19      2.51 o
  -6   6   8        0.02        1.19      1.30 o
  -5   6   8      135.55      123.87      4.88 o
  -4   6   8       18.63       15.65      4.67 o
  -3   6   8        2.50        2.71      1.12 o
  -2   6   8       11.52        9.87      1.22 o
  -1   6   8      135.85      144.64      4.58 o
   0   6   8        0.38        2.01      1.99 o
   1   6   8       26.39       23.68      2.02 o
   2   6   8       52.13       46.08      6.35 o
   3   6   8        2.99        2.69      2.59 o
   4   6   8       24.99       33.16      2.88 o
   5   6   8      217.99      229.39     10.89 o
 -10   7   8        0.26       -2.61      2.61 o
  -9   7   8        0.19        0.72      1.63 o
  -8   7   8        1.39        2.90      1.89 o
  -7   7   8       14.20       15.26      1.94 o
  -6   7   8       14.66       11.89      1.38 o
  -5   7   8       33.82       34.43      3.39 o
  -4   7   8       91.42       92.03      3.54 o
  -3   7   8       11.74       12.40      2.07 o
  -2   7   8        3.61        3.40      2.28 o
  -1   7   8      607.94      636.21     15.61 o
   0   7   8       36.02       30.85      3.85 o
   1   7   8        1.94        0.74      1.80 o
   2   7   8        9.86        8.34      2.26 o
   3   7   8        3.09        3.97      2.15 o
   4   7   8        1.09       -0.16      2.20 o
  -9   8   8       19.63       21.00      3.17 o
  -8   8   8       25.28       28.72      1.98 o
  -7   8   8        2.17        5.22      2.52 o
  -6   8   8        2.69        3.09      1.31 o
  -5   8   8        8.39        9.50      1.67 o
  -4   8   8       13.42       14.89      2.33 o
  -3   8   8        0.82        0.12      1.13 o
  -2   8   8      299.90      304.82      9.86 o
  -1   8   8        7.61        7.04      1.75 o
   0   8   8       73.99       64.62      3.83 o
   1   8   8        5.31        4.15      2.13 o
   2   8   8       20.26       21.33      2.61 o
   3   8   8        0.09       -2.23      2.40 o
  -9   9   8       12.96       13.06      3.47 o
  -8   9   8        9.01        9.56      1.93 o
  -7   9   8        2.61        6.55      1.65 o
  -6   9   8        9.37        7.69      1.49 o
  -5   9   8        4.31        7.24      3.24 o
  -4   9   8        9.79        7.17      1.27 o
  -3   9   8       20.16       23.70      4.87 o
  -2   9   8        9.65       12.40      2.72 o
  -1   9   8       31.75       26.97      3.90 o
   0   9   8        9.95       15.36      2.31 o
   1   9   8        1.55        0.10      1.66 o
   2   9   8        4.58        5.51      1.70 o
  -8  10   8      262.44      290.76     12.07 o
  -7  10   8        0.19       -1.70      1.70 o
  -6  10   8       18.49       21.47      2.73 o
  -5  10   8        0.69       -0.71      2.13 o
  -4  10   8        8.22       11.48      1.64 o
  -3  10   8       14.30       19.35      2.01 o
  -2  10   8       12.28        9.36      9.79 o
  -1  10   8       46.73       39.33      4.30 o
   0  10   8      130.04      119.55      5.38 o
   1  10   8        9.61       16.35      3.27 o
  -7  11   8        2.17        2.75      1.85 o
  -6  11   8        0.62        0.71      2.56 o
  -5  11   8       45.56       57.49      4.09 o
  -4  11   8       10.20       12.82      2.71 o
  -3  11   8        2.70        5.69      2.69 o
  -2  11   8        8.80       12.70      2.82 o
  -1  11   8        7.51        5.81      3.04 o
  -5  12   8        4.38       10.52      3.88 o
  -4  12   8        1.27        2.12      2.78 o
   0 -15   9        1.59        8.11      5.04 o
   1 -15   9        7.98        8.40      3.76 o
   2 -15   9       39.90       35.18      5.20 o
   3 -15   9        7.38        8.50      2.51 o
   4 -15   9        2.61        2.62      2.48 o
   5 -15   9        8.06       12.82      4.05 o
  -1 -14   9       20.29       16.28      5.17 o
   0 -14   9        4.17        7.82      4.39 o
   1 -14   9       17.46       22.74      3.61 o
   2 -14   9       94.19      106.34      5.16 o
   3 -14   9       14.71       14.76      2.85 o
   4 -14   9        1.88        1.77      2.26 o
   5 -14   9        9.85       10.63      4.07 o
   6 -14   9        6.83        3.25      3.56 o
  -3 -13   9        0.40       -2.83      2.83 o
  -2 -13   9        0.21        2.56      2.78 o
  -1 -13   9      110.17      130.50      8.08 o
   0 -13   9        5.96        9.25      3.07 o
   1 -13   9        0.98        1.80      1.53 o
   2 -13   9        3.62        3.07      1.37 o
   3 -13   9      108.11      109.66      6.53 o
   4 -13   9        4.77        1.84      2.12 o
   5 -13   9       39.67       43.18      3.88 o
   6 -13   9        1.60        6.74      2.93 o
   7 -13   9        1.65        4.12      3.42 o
  -4 -12   9       27.08       27.02      3.15 o
  -3 -12   9        0.72        3.41      2.34 o
  -2 -12   9        0.00        1.84      1.63 o
  -1 -12   9       11.57       14.25      1.59 o
   0 -12   9       34.81       32.49      2.06 o
   1 -12   9        1.38        2.05      2.27 o
   2 -12   9        2.20        1.33      1.71 o
   3 -12   9        0.35        4.05      1.93 o
   4 -12   9       16.95       18.82      3.22 o
   5 -12   9       27.59       34.88      3.58 o
   6 -12   9       17.59       25.64      4.18 o
   7 -12   9        4.04        4.40      2.82 o
   8 -12   9        0.79       -3.19      3.19 o
  -5 -11   9        3.52        0.56      2.75 o
  -4 -11   9       66.15       70.13      3.95 o
  -3 -11   9        3.45        5.44      1.50 o
  -2 -11   9       76.37       75.74      3.23 o
  -1 -11   9       50.05       60.47      2.88 o
   0 -11   9        1.99        2.89      1.77 o
   1 -11   9        9.53       11.28      1.43 o
   2 -11   9        0.52        0.00      1.26 o
   3 -11   9       22.86       15.54      2.53 o
   4 -11   9       13.68       11.64      2.36 o
   5 -11   9      167.01      199.13      9.75 o
   6 -11   9       23.54       22.90      3.22 o
   7 -11   9        3.85        3.34      3.63 o
   8 -11   9       51.99       58.39      7.08 o
  -6 -10   9        9.24       10.52      4.32 o
  -5 -10   9       73.11       77.36      4.44 o
  -4 -10   9       41.81       42.41      2.75 o
  -3 -10   9        0.93       -1.21      1.21 o
  -2 -10   9        2.85        1.98      1.35 o
  -1 -10   9        6.00        8.02      2.70 o
   0 -10   9       67.22       56.90      2.96 o
   1 -10   9        0.00        0.33      1.21 o
   2 -10   9       15.90       14.19      2.63 o
   3 -10   9       31.88       28.71      2.26 o
   4 -10   9        0.33        3.13      2.71 o
   5 -10   9        3.19        2.05      2.70 o
   6 -10   9      169.63      185.12      8.25 o
   7 -10   9      130.65      138.72      7.74 o
   8 -10   9       71.20       87.45      7.88 o
  -6  -9   9        1.51        2.56      2.43 o
  -5  -9   9       64.40       70.98      3.55 o
  -4  -9   9      152.17      168.55      5.09 o
  -3  -9   9        2.17        2.55      1.74 o
  -2  -9   9       57.27       55.27      1.90 o
  -1  -9   9       94.62       89.46      2.21 o
   0  -9   9       22.92       21.81      0.87 o
   1  -9   9        1.30        1.84      0.61 o
   2  -9   9      139.04      136.58      9.17 o
   3  -9   9       82.68       80.81      3.79 o
   4  -9   9       42.46       46.52      1.39 o
   5  -9   9        2.20        2.26      0.74 o
   6  -9   9      265.51      281.91     12.53 o
   7  -9   9        6.74       10.96      1.85 o
   8  -9   9       27.79       22.47      2.34 o
   9  -9   9       44.60       40.78      5.06 o
  -7  -8   9        4.51        1.84      2.83 o
  -6  -8   9        2.46        2.18      2.42 o
  -5  -8   9        7.60        7.88      1.37 o
  -4  -8   9        1.67        2.76      2.42 o
  -3  -8   9       38.60       34.08      2.43 o
  -2  -8   9       85.92       77.11      1.99 o
  -1  -8   9      999.21      895.09     17.70 o
   0  -8   9      347.58      309.22      4.91 o
   1  -8   9      198.05      193.21      4.28 o
   2  -8   9       12.54       13.04      1.80 o
   3  -8   9       13.47       11.74      0.52 o
   4  -8   9       40.00       33.33      1.28 o
   5  -8   9        9.60        8.23      1.85 o
   6  -8   9        0.45       -1.28      2.34 o
   7  -8   9        2.48        2.49      1.53 o
   8  -8   9      251.25      305.82     12.29 o
   9  -8   9      126.69      124.30     12.54 o
  -8  -7   9        3.89        2.75      3.16 o
  -7  -7   9        1.44       -1.11      2.85 o
  -6  -7   9       12.78       14.56      2.49 o
  -5  -7   9       12.77       15.75      2.00 o
  -4  -7   9        0.39        1.15      2.05 o
  -3  -7   9       22.66       21.51      1.71 o
  -2  -7   9       18.94       14.37      1.50 o
  -1  -7   9       79.83       65.57      1.53 o
   0  -7   9      223.25      236.61      3.91 o
   1  -7   9      375.49      370.75      5.73 o
   2  -7   9        3.32        5.33      0.45 o
   3  -7   9      118.02      107.68      2.26 o
   4  -7   9       54.45       46.52      1.34 o
   5  -7   9        0.00       -0.17      0.75 o
   6  -7   9        3.09        4.20      1.81 o
   7  -7   9        6.30       10.63      2.78 o
   8  -7   9        2.99        8.26      2.41 o
   9  -7   9        8.99        7.42      2.13 o
  -8  -6   9        5.97        1.81      2.84 o
  -7  -6   9       30.09       28.44      2.82 o
  -6  -6   9       31.78       28.61      6.85 o
  -5  -6   9        3.65        5.52      1.17 o
  -4  -6   9        1.33        0.46      0.70 o
  -3  -6   9        0.64        1.63      0.75 o
  -2  -6   9        8.36        5.50      0.55 o
  -1  -6   9      569.28      518.79     10.81 o
   0  -6   9        3.76        5.85      0.49 o
   1  -6   9       77.94       81.61      1.43 o
   2  -6   9      227.25      210.02      4.03 o
   3  -6   9        0.89        2.20      0.65 o
   4  -6   9       54.42       50.61      1.58 o
   5  -6   9       78.84       73.48      5.36 o
   6  -6   9        2.01        3.81      1.39 o
   7  -6   9       26.13       35.15      3.50 o
   8  -6   9       67.06       80.16      5.92 o
   9  -6   9        1.57        7.14      2.75 o
  -9  -5   9       38.99       40.03      5.54 o
  -8  -5   9      202.90      232.21      9.36 o
  -7  -5   9       20.25       22.28      2.98 o
  -6  -5   9      158.81      177.37      7.94 o
  -5  -5   9      164.51      161.49      5.73 o
  -4  -5   9        2.58        2.82      0.95 o
  -3  -5   9        0.81        2.15      0.63 o
  -2  -5   9        8.39       15.66      0.90 o
  -1  -5   9        2.85        1.70      0.49 o
   0  -5   9        0.90        0.93      0.45 o
   1  -5   9       15.34       13.70      0.58 o
   2  -5   9       48.29       37.02      2.15 o
   3  -5   9      142.33      125.31      5.29 o
   4  -5   9       15.08       12.48      0.77 o
   5  -5   9        0.12       -0.59      0.91 o
   6  -5   9       21.55       22.16      2.47 o
   7  -5   9       61.30       66.50      7.19 o
   8  -5   9        2.65        0.85      3.13 o
   9  -5   9        8.61        7.87      2.79 o
  -9  -4   9        8.09        7.92      4.79 o
  -8  -4   9       35.81       44.64      2.94 o
  -7  -4   9      105.90      129.59      7.56 o
  -6  -4   9       12.88       10.13      1.62 o
  -5  -4   9      249.84      224.08      8.48 o
  -4  -4   9      141.97      123.23      3.20 o
  -3  -4   9        7.51        6.82      0.79 o
  -2  -4   9       21.10       20.80      2.13 o
  -1  -4   9        8.22       10.65      0.61 o
   0  -4   9       28.34       26.50      1.00 o
   1  -4   9      150.35      148.10      3.89 o
   2  -4   9      360.95      368.98      6.59 o
   3  -4   9       11.29        9.19      0.77 o
   4  -4   9       39.56       36.53      1.06 o
   5  -4   9       11.63        8.28      1.16 o
   6  -4   9       16.59       19.92      1.62 o
   7  -4   9       35.52       40.89      2.15 o
   8  -4   9        1.60        1.56      1.93 o
   9  -4   9        2.57        3.69      2.68 o
  -9  -3   9        0.05        3.72      3.12 o
  -8  -3   9       13.14       18.28      4.01 o
  -7  -3   9        1.47        0.00      1.40 o
  -6  -3   9        0.96        0.97      2.25 o
  -5  -3   9       66.69       57.73      4.48 o
  -4  -3   9      510.21      511.73      9.80 o
  -3  -3   9      109.74       97.78      5.27 o
  -2  -3   9       81.25       83.54      2.02 o
  -1  -3   9      191.51      197.46      5.08 o
   0  -3   9      205.88      217.86      3.45 o
   1  -3   9      122.57      129.36      2.64 o
   2  -3   9      291.23      287.70      5.49 o
   3  -3   9      306.03      318.99      6.06 o
   4  -3   9       66.32       68.49      2.16 o
   5  -3   9       26.34       21.83      1.40 o
   6  -3   9       11.85       10.83      1.73 o
   7  -3   9        6.63        8.19      1.54 o
   8  -3   9        8.17       11.22      2.31 o
  -9  -2   9        4.53        4.84      2.91 o
  -8  -2   9        0.00        1.47      5.43 o
  -7  -2   9       11.98       13.30      1.85 o
  -6  -2   9       35.89       35.93      4.29 o
  -5  -2   9        0.01        0.28      1.35 o
  -4  -2   9        5.43        5.89      0.81 o
  -3  -2   9      178.15      184.72      3.77 o
  -2  -2   9       49.95       55.33      1.59 o
  -1  -2   9       11.31       11.45      2.70 o
   0  -2   9      188.26      201.87      3.76 o
   1  -2   9      265.50      275.58      7.45 o
   2  -2   9       86.08       89.24      2.19 o
   3  -2   9      369.12      396.94      8.07 o
   4  -2   9      137.43      139.57      6.04 o
   5  -2   9       10.48       11.44      3.10 o
   6  -2   9        4.27        3.60      1.34 o
   7  -2   9        1.22        2.94      1.95 o
   8  -2   9        6.72        4.00      2.25 o
 -10  -1   9        1.00       -0.49      4.45 o
  -9  -1   9        2.90        2.86      4.12 o
  -8  -1   9        8.80        7.73      2.87 o
  -7  -1   9        0.46        0.58      2.04 o
  -6  -1   9       11.46       10.51      1.44 o
  -5  -1   9      191.11      192.84      5.54 o
  -4  -1   9     1148.57     1110.93     19.64 o
  -3  -1   9       74.61       68.84      1.87 o
  -2  -1   9       15.80       17.27      0.93 o
  -1  -1   9        0.11        0.81      0.86 o
   0  -1   9       21.71       20.80      1.88 o
   1  -1   9       13.04       11.51      1.49 o
   2  -1   9      379.93      409.60      8.07 o
   3  -1   9       56.53       57.70      1.87 o
   4  -1   9       23.44       25.75      1.73 o
   5  -1   9       16.88       16.30      1.69 o
   6  -1   9        8.98        8.26      1.44 o
   7  -1   9        4.95        4.45      3.45 o
   8  -1   9        0.80        4.45      3.38 o
 -10   0   9       20.37       25.43      4.65 o
  -9   0   9       12.64       14.61      3.90 o
  -8   0   9       42.76       49.11      3.12 o
  -7   0   9        2.61        1.49      1.40 o
  -6   0   9        4.51        6.82      1.66 o
  -5   0   9       43.37       40.87      5.71 o
  -4   0   9        0.04        1.72      1.07 o
  -3   0   9       63.13       67.17      4.41 o
  -2   0   9        2.73        3.38      1.39 o
  -1   0   9        0.48        0.28      0.92 o
   0   0   9      171.86      176.67      6.75 o
   1   0   9       25.87       26.99      1.48 o
   2   0   9      504.04      531.69     12.17 o
   3   0   9        0.05        1.89      1.91 o
   4   0   9        0.21       -0.60      1.21 o
   5   0   9        5.23        6.47      4.93 o
   6   0   9       44.55       44.83      2.81 o
   7   0   9       34.60       33.34      3.13 o
 -10   1   9       80.81       98.48      6.26 o
  -9   1   9        0.08        1.21      2.09 o
  -8   1   9        1.24        1.01      1.37 o
  -7   1   9        0.85        2.35      2.20 o
  -6   1   9        0.25       -1.09      2.45 o
  -5   1   9      328.55      322.10      8.36 o
  -4   1   9     2588.86     2616.58     56.32 o
  -3   1   9       30.93       36.96      2.03 o
  -2   1   9        3.84        4.67      1.04 o
  -1   1   9       10.03       12.38      0.77 o
   0   1   9        1.48        1.46      1.25 o
   1   1   9        1.57        2.71      1.45 o
   2   1   9        0.09       -0.52      1.48 o
   3   1   9       12.29        7.63      9.59 o
   4   1   9        7.16        7.46      1.80 o
   5   1   9        5.11        5.65      1.78 o
   6   1   9       71.52       64.35      3.77 o
   7   1   9        1.02        0.26      3.34 o
 -10   2   9       22.90       26.40      3.61 o
  -9   2   9       17.74       27.52      3.39 o
  -8   2   9       18.94       16.09      1.89 o
  -7   2   9        0.12        0.90      2.58 o
  -6   2   9        3.67        1.69      1.66 o
  -5   2   9      186.87      186.11      5.35 o
  -4   2   9       97.27      104.71      3.78 o
  -3   2   9       41.90       49.20      3.84 o
  -2   2   9        1.96        3.42      1.71 o
  -1   2   9        8.66        8.61      1.77 o
   0   2   9        3.49        3.66      1.31 o
   1   2   9        0.23        0.67      1.16 o
   2   2   9        0.31       -0.12      1.14 o
   3   2   9       32.09       30.57      3.51 o
   4   2   9        3.24        6.08      1.61 o
   5   2   9        0.13        1.31      4.83 o
   6   2   9        0.84       -1.96      2.84 o
   7   2   9        1.47        1.09      3.56 o
 -10   3   9       26.13       24.23      3.98 o
  -9   3   9        0.02       -1.39      1.39 o
  -8   3   9       57.37       64.62      5.34 o
  -7   3   9        1.19        2.37      1.45 o
  -6   3   9        0.00        1.34      1.33 o
  -5   3   9        0.26        2.67      1.73 o
  -4   3   9        4.39        4.29      1.18 o
  -3   3   9       43.01       47.24      3.77 o
  -2   3   9      177.43      187.03      4.56 o
  -1   3   9       79.52       88.23      2.44 o
   0   3   9       34.06       35.11      2.11 o
   1   3   9        2.78        5.54      2.78 o
   2   3   9       85.09       87.29      3.45 o
   3   3   9      231.59      222.14      7.78 o
   4   3   9        8.13        6.14      2.50 o
   5   3   9        7.22        9.12      2.24 o
   6   3   9        1.00       -0.17      2.37 o
 -10   4   9       84.09       84.80      6.14 o
  -9   4   9        0.01       -1.25      1.25 o
  -8   4   9       17.40       21.67      1.80 o
  -7   4   9       24.95       19.91      1.86 o
  -6   4   9        0.03       -1.20      1.20 o
  -5   4   9        3.67        3.17      1.42 o
  -4   4   9       40.09       42.72      4.52 o
  -3   4   9        0.06       -0.73      1.00 o
  -2   4   9        5.90        6.22      1.47 o
  -1   4   9       45.00       40.56      2.43 o
   0   4   9        2.06        4.95      1.69 o
   1   4   9       52.88       55.08      3.13 o
   2   4   9       36.70       33.28      5.24 o
   3   4   9        3.70        5.61      2.87 o
   4   4   9        8.36        4.81      2.45 o
   5   4   9       14.42       17.46      2.55 o
 -10   5   9       22.05       24.62      2.69 o
  -9   5   9        2.91       -0.13      1.44 o
  -8   5   9       90.61      109.09      4.88 o
  -7   5   9       71.38       70.70      3.44 o
  -6   5   9       18.10       17.45      5.49 o
  -5   5   9        0.69       -0.53      1.99 o
  -4   5   9       13.32       10.53      1.31 o
  -3   5   9        2.65        3.69      2.38 o
  -2   5   9        0.10        1.45      1.12 o
  -1   5   9       28.01       24.38      2.21 o
   0   5   9       11.72       12.57      3.84 o
   1   5   9        1.53        1.26      2.24 o
   2   5   9      151.87      147.44      7.81 o
   3   5   9       44.52       43.54      3.37 o
   4   5   9       33.16       32.45      8.03 o
   5   5   9        5.01        4.07      3.56 o
 -10   6   9        0.80        0.95      2.08 o
  -9   6   9       23.42       26.52      5.43 o
  -8   6   9       23.00       17.63      2.56 o
  -7   6   9       10.88        9.43      1.67 o
  -6   6   9       10.86       12.35      1.98 o
  -5   6   9        0.04       -0.51      1.38 o
  -4   6   9      112.04      110.28      4.13 o
  -3   6   9       10.29       11.00      1.68 o
  -2   6   9       10.38        9.91      2.47 o
  -1   6   9       10.73       13.33      5.50 o
   0   6   9        5.55        4.64      1.50 o
   1   6   9       38.94       37.29      2.37 o
   2   6   9        8.97        7.79      3.02 o
   3   6   9        0.09        3.55      4.97 o
   4   6   9       82.98       82.95      5.89 o
  -9   7   9        1.16        1.83      3.48 o
  -8   7   9        0.26       -0.38      1.61 o
  -7   7   9       35.73       33.92      2.14 o
  -6   7   9        2.20        1.81      1.50 o
  -5   7   9       56.44       44.72      3.25 o
  -4   7   9       46.77       43.98      5.20 o
  -3   7   9        2.79        2.79      1.67 o
  -2   7   9        0.70       -1.41      1.41 o
  -1   7   9      167.24      180.19      6.53 o
   0   7   9       35.64       37.21      2.56 o
   1   7   9        0.31       -0.93      2.09 o
   2   7   9        9.28       13.39      6.23 o
   3   7   9        0.01       -0.59      2.38 o
  -9   8   9        8.60       12.82      2.59 o
  -8   8   9      120.74      133.76      5.01 o
  -7   8   9       49.43       53.02      3.39 o
  -6   8   9       13.89       12.09      3.70 o
  -5   8   9        1.26        2.53      1.31 o
  -4   8   9        1.08        3.82      2.42 o
  -3   8   9      230.52      245.03      8.03 o
  -2   8   9      185.62      188.46      6.87 o
  -1   8   9       79.20       76.57      8.69 o
   0   8   9       10.68       11.68      1.75 o
   1   8   9        8.33        9.60      2.25 o
   2   8   9        1.01       -0.76      3.26 o
  -8   9   9       84.21       92.72      5.35 o
  -7   9   9        0.05       -1.77      2.42 o
  -6   9   9        4.07        5.37      1.56 o
  -5   9   9       36.53       39.21      2.28 o
  -4   9   9      108.82      115.07      4.34 o
  -3   9   9       16.77       17.53      1.76 o
  -2   9   9       66.32       61.72      5.61 o
  -1   9   9        0.23        1.94      3.66 o
   0   9   9        1.67        0.35      1.92 o
   1   9   9        0.03        0.42      1.03 o
  -7  10   9       14.18       17.60      2.41 o
  -6  10   9        2.71        1.13      2.90 o
  -5  10   9       10.91       13.56      3.04 o
  -4  10   9        0.49       -2.82      2.82 o
  -3  10   9       12.47       11.23      1.98 o
  -2  10   9       36.84       35.71      5.80 o
  -1  10   9      132.61      119.74     12.24 o
   0  10   9       62.02       56.35      4.43 o
  -6  11   9        0.68        4.76      4.12 o
  -5  11   9        1.22       -0.71      2.13 o
  -4  11   9       35.09       28.08      3.22 o
  -3  11   9        4.31        3.56      2.29 o
  -2  11   9        4.17       -1.49      1.99 o
   1 -15  10       19.53       23.22      4.39 o
   4 -15  10        1.38        1.06      3.19 o
  -1 -14  10       49.20       52.86      6.62 o
   0 -14  10        4.49        5.17      4.41 o
   1 -14  10        7.11       16.97      3.82 o
   2 -14  10       11.37       10.50      2.63 o
   3 -14  10        0.02        3.92      2.63 o
   4 -14  10        0.02       -1.28      2.99 o
   5 -14  10        2.95       -2.56      2.56 o
   6 -14  10       47.01       32.72      4.53 o
  -2 -13  10       10.51       11.36      3.12 o
  -1 -13  10      128.46      124.42      7.89 o
   0 -13  10       19.66       20.24      4.39 o
   1 -13  10        7.40       10.85      1.89 o
   2 -13  10      113.59      135.08      9.29 o
   3 -13  10        2.09        4.68      2.63 o
   4 -13  10        1.35        0.99      2.48 o
   5 -13  10        4.41        5.17      2.57 o
   6 -13  10        1.07        2.27      2.41 o
   7 -13  10        0.89       -4.26      4.26 o
  -4 -12  10       29.26       32.92      3.87 o
  -3 -12  10        6.78        8.16      1.49 o
  -2 -12  10       19.46       21.94      1.97 o
  -1 -12  10        1.05        2.20      1.35 o
   0 -12  10       16.16       12.40      3.68 o
   1 -12  10       11.03       13.94      1.94 o
   2 -12  10      153.08      163.22      6.65 o
   3 -12  10       19.30       14.18      2.54 o
   4 -12  10       18.88       19.34      2.97 o
   5 -12  10       11.39       21.00      4.32 o
   6 -12  10        0.05        0.50      3.78 o
   7 -12  10       10.97       11.02      3.13 o
  -5 -11  10       16.87       13.00      3.04 o
  -4 -11  10        0.10        2.41      2.33 o
  -3 -11  10        3.15        7.04      2.14 o
  -2 -11  10        0.41        0.07      1.36 o
  -1 -11  10       40.83       40.24      2.46 o
   0 -11  10        1.87        1.16      1.14 o
   1 -11  10        1.71        1.86      4.41 o
   2 -11  10       41.09       47.83      3.20 o
   3 -11  10        7.81        5.33      1.63 o
   4 -11  10       90.37      103.40      6.51 o
   5 -11  10       13.47       11.30      2.89 o
   6 -11  10       95.56      100.51      6.59 o
   7 -11  10        5.22        8.11      3.50 o
  -6 -10  10        1.69       -2.20      2.63 o
  -5 -10  10        6.53        8.89      2.61 o
  -4 -10  10       15.83       19.12      3.17 o
  -3 -10  10        0.30        1.20      1.70 o
  -2 -10  10       10.97        9.67      1.26 o
  -1 -10  10        1.64        2.04      1.17 o
   0 -10  10       12.46        8.32      1.28 o
   1 -10  10        5.20        5.25      4.50 o
   2 -10  10        3.09        3.47      1.21 o
   3 -10  10       27.35       24.46      3.08 o
   4 -10  10       21.80       26.41      2.77 o
   5 -10  10      143.58      174.73      8.46 o
   6 -10  10       58.95       65.28      5.31 o
   7 -10  10       21.57       24.54      4.42 o
   8 -10  10       19.60       23.88      5.03 o
  -6  -9  10       15.41       13.87      2.51 o
  -5  -9  10        5.53        4.83      2.63 o
  -4  -9  10        0.26        2.70      2.55 o
  -3  -9  10        1.54        0.97      1.15 o
  -2  -9  10       62.52       55.39      1.99 o
  -1  -9  10        4.35        3.40      0.55 o
   0  -9  10       56.78       59.46      1.59 o
   1  -9  10      157.07      156.34      3.08 o
   2  -9  10       10.12        8.77      0.57 o
   3  -9  10        1.66        1.07      0.47 o
   4  -9  10        9.97        9.18      1.27 o
   5  -9  10       34.05       38.23      2.00 o
   6  -9  10      164.65      178.31      6.05 o
   7  -9  10       42.29       35.54      2.51 o
   8  -9  10       74.70       75.90      4.21 o
  -7  -8  10        4.94        3.19      3.91 o
  -6  -8  10        0.02       -0.42      1.76 o
  -5  -8  10       13.51       17.53      2.10 o
  -4  -8  10        4.98        6.66      1.70 o
  -3  -8  10       12.17        9.80      1.66 o
  -2  -8  10       32.94       30.03      1.42 o
  -1  -8  10       78.41       99.94      5.04 o
   0  -8  10      179.94      202.22      4.78 o
   1  -8  10      153.97      149.05      3.70 o
   2  -8  10       39.55       35.53      1.20 o
   3  -8  10       20.54       17.97      2.71 o
   4  -8  10        0.07       -0.59      1.28 o
   5  -8  10       16.28       20.37      2.69 o
   6  -8  10        5.71        5.15      3.73 o
   7  -8  10       25.76       26.89      2.69 o
   8  -8  10      130.04      149.87     12.24 o
  -7  -7  10       10.12        8.94      2.16 o
  -6  -7  10        0.05        2.11      2.45 o
  -5  -7  10       86.29       88.75      3.81 o
  -4  -7  10        0.09        0.36      1.08 o
  -3  -7  10       23.63       19.07      2.59 o
  -2  -7  10       55.61       49.98      1.71 o
  -1  -7  10      531.92      538.37     13.58 o
   0  -7  10      117.59      106.93      1.97 o
   1  -7  10       49.36       52.65      1.34 o
   2  -7  10        0.45       -0.01      0.42 o
   3  -7  10      218.23      227.80      5.03 o
   4  -7  10       21.94       16.79      1.02 o
   5  -7  10        4.34        6.04      1.52 o
   6  -7  10        6.53        6.31      1.79 o
   7  -7  10        1.07        0.24      2.08 o
   8  -7  10       36.24       44.78      3.81 o
  -8  -6  10       48.98       49.51      6.33 o
  -7  -6  10       61.51       52.82      3.41 o
  -6  -6  10       11.28       11.91      2.87 o
  -5  -6  10       29.66       30.42      2.30 o
  -4  -6  10       26.21       22.25      1.83 o
  -3  -6  10       17.85       18.88      1.84 o
  -2  -6  10       93.12       81.94      1.75 o
  -1  -6  10        4.15       -0.35      0.68 o
   0  -6  10       36.21       28.45      0.91 o
   1  -6  10       55.09       57.44      1.32 o
   2  -6  10        3.22        3.29      0.63 o
   3  -6  10       63.05       60.29      2.23 o
   4  -6  10       44.18       37.46      1.74 o
   5  -6  10        1.49        2.60      1.29 o
   6  -6  10       56.54       61.57      5.02 o
   7  -6  10        0.17        2.21      3.41 o
   8  -6  10       44.30       48.27      3.64 o
  -8  -5  10       21.71       40.94      5.85 o
  -7  -5  10      327.29      364.13     12.28 o
  -6  -5  10       59.46       56.13      3.58 o
  -5  -5  10        0.05       -0.75      1.10 o
  -4  -5  10       18.82       17.80      3.32 o
  -3  -5  10       58.27       62.14      1.82 o
  -2  -5  10       26.33       20.12      1.82 o
  -1  -5  10        3.64        3.12      0.53 o
   0  -5  10        1.46        1.12      0.46 o
   1  -5  10        3.90        2.24      0.51 o
   2  -5  10      440.39      427.77      7.53 o
   3  -5  10      613.75      612.17      9.91 o
   4  -5  10        2.96        3.10      0.72 o
   5  -5  10        2.33        2.52      1.21 o
   6  -5  10       18.73       20.90      2.13 o
   7  -5  10        0.00        2.53      1.69 o
   8  -5  10       23.24       30.69      2.73 o
  -9  -4  10        6.00        4.47      2.53 o
  -8  -4  10       47.32       43.77      4.91 o
  -7  -4  10       80.60       76.58      5.02 o
  -6  -4  10       27.86       34.24      6.96 o
  -5  -4  10        1.81        0.58      4.15 o
  -4  -4  10       84.76       71.05      2.49 o
  -3  -4  10       77.02       78.83      2.72 o
  -2  -4  10        0.08        1.47      0.71 o
  -1  -4  10       16.31        8.61      1.74 o
   0  -4  10        0.59        1.10      0.67 o
   1  -4  10        0.01        0.29      0.50 o
   2  -4  10      117.39      111.46      3.38 o
   3  -4  10        5.47        4.37      0.86 o
   4  -4  10        5.87        6.04      1.04 o
   5  -4  10       16.27       15.91      1.57 o
   6  -4  10      131.35      143.29      5.18 o
   7  -4  10        0.41       -1.51      1.66 o
   8  -4  10       13.45        9.57      2.51 o
  -9  -3  10        1.53       -0.23      3.94 o
  -8  -3  10        0.63        1.46      2.41 o
  -7  -3  10       11.16       14.64      5.94 o
  -6  -3  10        0.89        0.43      1.81 o
  -5  -3  10       18.17       14.89      1.93 o
  -4  -3  10       71.09       58.10      2.19 o
  -3  -3  10       49.04       45.23      1.59 o
  -2  -3  10        2.76        4.62      1.35 o
  -1  -3  10       12.67       12.85      0.82 o
   0  -3  10      236.63      254.54      5.49 o
   1  -3  10       80.80       76.70      2.48 o
   2  -3  10      611.20      625.15     10.50 o
   3  -3  10       26.81       27.90      2.98 o
   4  -3  10        8.70       10.27      1.15 o
   5  -3  10       15.36       12.73      1.32 o
   6  -3  10       17.78       16.92      1.91 o
   7  -3  10        7.31        7.82      2.21 o
   8  -3  10        3.89       -0.71      3.19 o
  -9  -2  10        0.06        0.55      3.81 o
  -8  -2  10       71.54       99.76      4.81 o
  -7  -2  10      116.99      143.29      5.66 o
  -6  -2  10        4.94        3.33      1.48 o
  -5  -2  10        0.33        0.84      1.24 o
  -4  -2  10       40.18       40.41      1.90 o
  -3  -2  10       12.93       10.09      0.93 o
  -2  -2  10       27.34       25.59      1.22 o
  -1  -2  10      239.26      260.54      4.98 o
   0  -2  10        7.58        7.38      4.68 o
   1  -2  10       47.50       47.07      2.98 o
   2  -2  10      230.15      228.99      5.24 o
   3  -2  10       51.68       52.04      2.55 o
   4  -2  10      110.04      116.57      5.52 o
   5  -2  10       30.27       25.12      1.69 o
   6  -2  10       19.30       18.70      2.17 o
   7  -2  10       13.78       12.82      2.15 o
   8  -2  10        2.59        4.76      2.75 o
  -9  -1  10        4.13        5.06      2.99 o
  -8  -1  10        9.80       15.73      2.49 o
  -7  -1  10       96.23      114.23      5.57 o
  -6  -1  10       18.03       17.43      2.72 o
  -5  -1  10        3.31        1.63      1.87 o
  -4  -1  10       64.50       59.69      5.00 o
  -3  -1  10       74.79       74.34      3.78 o
  -2  -1  10        9.75        8.90      1.11 o
  -1  -1  10       27.85       30.83      1.75 o
   0  -1  10        4.74        5.22      0.86 o
   1  -1  10       25.18       23.92      3.88 o
   2  -1  10      472.92      506.75     11.80 o
   3  -1  10      437.92      450.96     10.34 o
   4  -1  10       28.21       25.05      2.10 o
   5  -1  10       16.09       11.94      1.87 o
   6  -1  10       12.11       13.51      3.63 o
   7  -1  10       28.57       22.86      3.14 o
 -10   0  10        5.32       11.84      3.69 o
  -9   0  10       11.16        9.75      4.90 o
  -8   0  10       17.06       23.03      4.16 o
  -7   0  10       91.13      119.66      6.67 o
  -6   0  10       62.37       67.22      3.26 o
  -5   0  10       68.69       63.21      2.97 o
  -4   0  10        0.22        2.40      1.65 o
  -3   0  10        0.91        3.85      1.02 o
  -2   0  10       54.06       51.58      4.18 o
  -1   0  10       64.35       72.96      3.82 o
   0   0  10       38.77       41.77      2.38 o
   1   0  10       17.67       19.94      3.84 o
   2   0  10       39.52       41.70      3.13 o
   3   0  10       33.05       36.55      2.45 o
   4   0  10        0.18       -1.85      1.85 o
   5   0  10       75.44       75.25      9.13 o
   6   0  10        9.35       12.74      2.80 o
   7   0  10        2.55        1.62      2.14 o
 -10   1  10        0.64        3.18      3.36 o
  -9   1  10        2.91        7.48      2.23 o
  -8   1  10       13.12       15.30      1.62 o
  -7   1  10        2.38        2.91      1.54 o
  -6   1  10       34.89       29.83      1.83 o
  -5   1  10      576.21      595.66     14.92 o
  -4   1  10       28.29       27.76      2.65 o
  -3   1  10       44.11       46.33      2.79 o
  -2   1  10       18.65       15.94      1.37 o
  -1   1  10        1.46        2.38      3.12 o
   0   1  10       22.85       23.37      1.70 o
   1   1  10        0.37        0.80      1.20 o
   2   1  10      115.80      113.87      4.94 o
   3   1  10        0.05        1.96      1.39 o
   4   1  10        0.37       -0.69      1.39 o
   5   1  10       60.59       66.46      5.54 o
   6   1  10       20.12       25.55      6.26 o
 -10   2  10       46.51       42.87      5.94 o
  -9   2  10        5.28        9.21      4.84 o
  -8   2  10        0.51       -0.62      1.57 o
  -7   2  10        0.58        0.72      1.47 o
  -6   2  10      109.81      110.82      4.54 o
  -5   2  10      583.26      597.51     14.84 o
  -4   2  10        1.13        4.62      1.74 o
  -3   2  10        8.05        8.11      1.36 o
  -2   2  10       18.12       19.29      1.16 o
  -1   2  10       85.53       89.78      5.97 o
   0   2  10      228.14      237.50      6.24 o
   1   2  10        0.88        0.44      1.38 o
   2   2  10        0.55        2.24      1.71 o
   3   2  10        7.69        7.18      1.78 o
   4   2  10        0.60        1.36      2.40 o
   5   2  10        1.90        0.71      2.47 o
   6   2  10        1.04        3.16      4.83 o
 -10   3  10       24.09       29.96      4.52 o
  -9   3  10        2.03       -1.11      3.51 o
  -8   3  10       24.20       20.76      1.98 o
  -7   3  10        1.55        3.27      2.07 o
  -6   3  10        7.38        7.41      1.60 o
  -5   3  10        7.21       10.19      1.94 o
  -4   3  10       83.43       87.88      3.50 o
  -3   3  10        0.39        0.36      1.24 o
  -2   3  10        0.54       -0.74      0.74 o
  -1   3  10      253.59      260.18      6.91 o
   0   3  10       70.93       71.55      3.17 o
   1   3  10       11.91        8.62      2.20 o
   2   3  10        0.30       -1.73      2.14 o
   3   3  10        0.05       -1.42      1.60 o
   4   3  10       12.50       15.48      2.92 o
   5   3  10        0.00       -0.84      1.95 o
 -10   4  10       74.17       71.38      5.68 o
  -9   4  10        5.75        5.51      1.93 o
  -8   4  10        3.12        4.90      2.02 o
  -7   4  10       45.93       52.96      3.29 o
  -6   4  10       13.08       14.23      2.63 o
  -5   4  10        0.26       -0.34      1.62 o
  -4   4  10       27.68       27.44      2.08 o
  -3   4  10        0.58       -0.13      2.51 o
  -2   4  10       17.94       13.35      1.63 o
  -1   4  10       81.43       76.98      2.77 o
   0   4  10        0.24       -0.85      1.15 o
   1   4  10       41.17       43.85      2.54 o
   2   4  10       34.04       31.04      3.20 o
   3   4  10       38.51       32.33      3.46 o
   4   4  10        0.35        1.80      2.57 o
   5   4  10        0.15        1.95      3.20 o
  -9   5  10       19.63       19.32      1.93 o
  -8   5  10       10.50       14.13      2.48 o
  -7   5  10        0.10        1.48      1.63 o
  -6   5  10       22.12       27.15      3.13 o
  -5   5  10       28.70       22.76      2.67 o
  -4   5  10       66.32       65.71      3.40 o
  -3   5  10       16.04       13.61      1.80 o
  -2   5  10       17.56       17.61      2.16 o
  -1   5  10       10.90        7.47      1.54 o
   0   5  10        7.85        6.96      1.70 o
   1   5  10       56.21       54.96      3.53 o
   2   5  10       13.59       17.74      2.33 o
   3   5  10        5.35        2.94      2.08 o
   4   5  10       16.05       21.22      3.52 o
  -9   6  10        8.86        9.97      4.42 o
  -8   6  10        8.59       11.64      2.49 o
  -7   6  10       42.54       45.54      4.60 o
  -6   6  10       37.11       36.66      2.50 o
  -5   6  10       57.48       58.39      4.12 o
  -4   6  10        5.66        6.84      2.48 o
  -3   6  10        0.01        1.52      1.52 o
  -2   6  10       24.42       26.81      6.22 o
  -1   6  10      141.81      152.42      5.87 o
   0   6  10       29.35       32.40      2.95 o
   1   6  10        8.82        7.37      1.57 o
   2   6  10        0.31       -0.40      1.93 o
   3   6  10       11.77       11.71      3.45 o
  -9   7  10        0.59       -1.48      1.74 o
  -8   7  10        0.01        0.26      1.74 o
  -7   7  10        7.77        8.70      1.62 o
  -6   7  10        0.50        1.28      1.43 o
  -5   7  10       38.45       33.00      2.78 o
  -4   7  10       11.64       10.98      1.84 o
  -3   7  10       40.53       42.28      2.86 o
  -2   7  10        5.85        6.92      2.41 o
  -1   7  10        2.62        1.48      1.76 o
   0   7  10       60.89       65.90      3.88 o
   1   7  10        8.25       14.90      2.96 o
   2   7  10       18.17       12.70      3.35 o
  -8   8  10        7.58        7.73      2.39 o
  -7   8  10       10.86       15.75      8.20 o
  -6   8  10        4.55        2.16      1.99 o
  -5   8  10        0.02        1.04      8.94 o
  -4   8  10       38.11       35.90      2.87 o
  -3   8  10       19.94       23.94      2.89 o
  -2   8  10        8.08        5.73      3.26 o
  -1   8  10       95.68       85.26      5.00 o
   0   8  10       94.23       85.22      4.14 o
   1   8  10        2.13       -0.11      2.32 o
  -7   9  10        8.64       12.82      2.35 o
  -6   9  10        0.14       -4.19      4.19 o
  -5   9  10       12.55       12.68      1.72 o
  -4   9  10       55.37       47.17      4.44 o
  -3   9  10       41.19       32.98      8.77 o
  -2   9  10        0.16       -0.86      2.17 o
  -1   9  10        0.71        2.61      2.29 o
   0   9  10       12.32        8.57      4.30 o
  -6  10  10        0.01        0.50      2.63 o
  -5  10  10        5.48        5.61      3.35 o
  -4  10  10       12.16        8.94      2.32 o
  -3  10  10       32.58       24.46      3.08 o
  -2  10  10        2.07        4.05      2.61 o
  -1 -14  11      224.03      232.78     19.28 o
   0 -14  11        2.26        2.05      3.76 o
   1 -14  11       11.48        8.50      4.37 o
   2 -14  11        1.06        0.21      2.78 o
   3 -14  11       15.06       11.93      2.91 o
   4 -14  11        1.90        7.96      3.47 o
   5 -14  11        0.25       -2.50      2.50 o
  -2 -13  11       72.80       82.48      7.96 o
  -1 -13  11        7.31        5.69      4.54 o
   0 -13  11       32.15       35.68      3.83 o
   1 -13  11       32.99       40.56      5.37 o
   2 -13  11       19.77       22.76      2.33 o
   3 -13  11       10.55       10.36      2.01 o
   4 -13  11       17.28       17.82      3.06 o
   5 -13  11        0.54       -1.49      3.56 o
   6 -13  11        7.90        3.69      4.17 o
  -4 -12  11        0.79        1.35      2.98 o
  -3 -12  11        8.06        9.10      2.14 o
  -2 -12  11        9.39       11.64      2.02 o
  -1 -12  11       16.60       12.04      3.39 o
   0 -12  11       74.34       74.72      4.95 o
   1 -12  11       34.58       45.21      2.60 o
   2 -12  11        9.88       12.88      2.05 o
   3 -12  11       45.28       41.76      3.92 o
   4 -12  11       20.86       19.79      3.00 o
   5 -12  11        5.72       10.85      3.05 o
   6 -12  11       17.18       15.22      3.68 o
   7 -12  11        3.15       -2.98      3.20 o
  -4 -11  11       16.99       20.62      2.91 o
  -3 -11  11       14.77       13.49      2.41 o
  -2 -11  11        8.14        4.54      1.76 o
  -1 -11  11        3.35        3.63      1.35 o
   0 -11  11        0.58        0.67      0.93 o
   1 -11  11       24.56       30.38      2.33 o
   2 -11  11       53.11       67.91      7.65 o
   3 -11  11       26.62       31.77      3.70 o
   4 -11  11        0.00        4.68      2.19 o
   5 -11  11        1.34        1.20      3.04 o
   6 -11  11       15.03        8.60      4.25 o
   7 -11  11       41.71       29.71      4.41 o
  -5 -10  11       22.26       33.11      3.39 o
  -4 -10  11       17.51       23.06      2.19 o
  -3 -10  11       26.63       23.39      2.20 o
  -2 -10  11       17.11       14.69      1.62 o
  -1 -10  11        2.77        2.12      2.78 o
   0 -10  11        8.93        6.99      0.93 o
   1 -10  11       13.72       15.37      1.02 o
   2 -10  11        3.74        4.27      1.41 o
   4 -10  11       24.59       25.81      3.42 o
   5 -10  11       88.95      116.83      7.28 o
   6 -10  11        9.50        9.30      3.90 o
   7 -10  11      259.11      291.62     17.55 o
  -6  -9  11        0.38       -3.13      3.13 o
  -5  -9  11       11.02       15.61      2.93 o
  -4  -9  11       29.32       37.62      2.38 o
  -3  -9  11       94.44       99.50      4.37 o
  -2  -9  11        6.00        9.10      1.58 o
  -1  -9  11       41.78       38.34      2.29 o
   0  -9  11        0.15        0.42      1.02 o
   1  -9  11      124.31      135.61      3.74 o
   2  -9  11        4.45        6.21      1.38 o
   3  -9  11        8.15        9.82      1.58 o
   4  -9  11       55.70       60.46      3.05 o
   5  -9  11       45.22       51.33      2.70 o
   6  -9  11        2.77        3.03      1.40 o
   7  -9  11      212.70      232.53      9.26 o
  -7  -8  11        0.57        1.06      3.97 o
  -6  -8  11        0.65        0.86      2.86 o
  -5  -8  11        0.27        1.60      4.26 o
  -4  -8  11      145.06      173.42      5.37 o
  -3  -8  11        5.81        5.25      1.33 o
  -2  -8  11       15.97       15.92      1.31 o
  -1  -8  11       48.88       44.26      2.95 o
   0  -8  11       79.28       74.23      2.20 o
   1  -8  11      184.92      194.24      4.14 o
   2  -8  11       21.93       23.13      1.14 o
   3  -8  11       14.65       15.12      1.38 o
   4  -8  11        2.83        4.00      1.06 o
   5  -8  11      119.66      137.27      5.28 o
   6  -8  11        0.29        1.03      1.66 o
   7  -8  11        2.22        3.91      1.85 o
   8  -8  11        7.00        3.34      2.83 o
  -7  -7  11       70.83       77.95      7.59 o
  -6  -7  11       28.70       25.43      3.79 o
  -5  -7  11       15.31       12.82      1.85 o
  -4  -7  11       36.82       40.71      2.05 o
  -3  -7  11        9.34        7.88      1.11 o
  -2  -7  11       18.70       17.01      1.15 o
  -1  -7  11      498.18      489.95     20.21 o
   0  -7  11      461.89      457.56      6.99 o
   1  -7  11      152.55      153.55      3.09 o
   2  -7  11        4.70        3.96      0.60 o
   3  -7  11        7.60        6.44      0.88 o
   4  -7  11       35.64       40.24      4.16 o
   5  -7  11        5.85        6.56      1.55 o
   6  -7  11        0.65        0.61      1.70 o
   7  -7  11       12.46       12.40      3.24 o
   8  -7  11       45.74       49.37      5.56 o
  -8  -6  11       35.24       30.74      4.14 o
  -7  -6  11       59.14       64.13      5.34 o
  -6  -6  11       77.31       84.32      4.14 o
  -5  -6  11       12.73       11.52      1.68 o
  -4  -6  11       41.76       38.55      2.78 o
  -3  -6  11        0.16       -0.03      0.71 o
  -2  -6  11       19.95       15.85      2.96 o
  -1  -6  11      222.35      184.60      3.56 o
   0  -6  11        0.33        1.79      0.58 o
   1  -6  11       74.64       74.89      1.93 o
   2  -6  11        0.00       -0.07      0.82 o
   3  -6  11      257.93      243.00      5.92 o
   4  -6  11       29.76       29.35      1.65 o
   5  -6  11       11.95       12.33      1.65 o
   6  -6  11        3.22        4.95      1.43 o
   7  -6  11       53.00       48.91      5.09 o
   8  -6  11       87.05       83.70      6.10 o
  -8  -5  11       64.10       62.37      5.82 o
  -7  -5  11       52.68       56.56     13.14 o
  -6  -5  11        9.01       12.29      1.75 o
  -5  -5  11        5.45        7.17      2.84 o
  -4  -5  11       12.36        7.11      1.81 o
  -3  -5  11       31.70       27.90      1.32 o
  -2  -5  11       11.79        9.73      0.86 o
  -1  -5  11        7.36       11.08      0.81 o
   0  -5  11        2.46        1.44      0.75 o
   1  -5  11       41.03       40.77      1.19 o
   2  -5  11      206.11      199.92      4.27 o
   3  -5  11       43.29       45.91      1.61 o
   4  -5  11        0.32        2.32      1.23 o
   5  -5  11        8.12        8.62      1.21 o
   6  -5  11       19.04       12.25      2.97 o
   7  -5  11      116.57      129.88     15.74 o
   8  -5  11       47.93       49.73      5.34 o
  -8  -4  11      119.39      113.35      5.38 o
  -7  -4  11        0.42        1.50      1.73 o
  -6  -4  11        0.18       -1.45      1.45 o
  -5  -4  11        2.95        1.92      1.25 o
  -4  -4  11       69.94       65.42      3.13 o
  -3  -4  11       37.25       33.02      6.72 o
  -2  -4  11       84.58       71.74      4.34 o
  -1  -4  11      289.59      261.65      5.91 o
   0  -4  11        2.47        2.15      1.88 o
   1  -4  11        7.76        9.14      1.17 o
   2  -4  11        2.14        0.50      2.20 o
   3  -4  11       83.90       82.55      2.91 o
   4  -4  11        0.07        0.13      1.09 o
   5  -4  11        3.85        5.12      1.22 o
   6  -4  11       11.27       13.61      1.60 o
   7  -4  11       63.52       70.14     10.06 o
  -9  -3  11        0.36        0.31      3.57 o
  -8  -3  11        1.18       -1.25      2.04 o
  -7  -3  11       44.36       41.17      2.98 o
  -6  -3  11        3.93        5.65      1.56 o
  -5  -3  11      107.15      105.34      4.31 o
  -4  -3  11      165.86      158.03      8.00 o
  -3  -3  11        0.92        0.06      0.80 o
  -2  -3  11       26.84       22.11      3.15 o
  -1  -3  11       18.02       16.40      1.00 o
   0  -3  11        0.05       -0.37      0.67 o
   1  -3  11       15.18       12.74      1.13 o
   2  -3  11      403.46      397.43      8.22 o
   3  -3  11        1.27        1.62      0.96 o
   4  -3  11       46.57       46.18      2.20 o
   5  -3  11        0.32       -1.21      1.21 o
   6  -3  11        2.29        1.19      1.65 o
   7  -3  11        5.41        5.68      1.95 o
  -9  -2  11        0.00       -1.70      3.12 o
  -8  -2  11       12.48       21.78      2.42 o
  -7  -2  11        1.39        1.55      1.92 o
  -6  -2  11        0.24       -1.59      3.12 o
  -5  -2  11        0.07        0.70      1.79 o
  -4  -2  11        2.08        1.30      1.80 o
  -3  -2  11       11.98       11.19      3.29 o
  -2  -2  11       22.21       27.62      2.40 o
  -1  -2  11      235.77      236.22      5.60 o
   0  -2  11       21.68       22.21      1.39 o
   1  -2  11        9.25        8.64      2.12 o
   2  -2  11       30.34       32.57      2.20 o
   3  -2  11       60.57       63.95      3.10 o
   4  -2  11       90.92       95.96      8.71 o
   5  -2  11        4.34        1.55      3.20 o
   6  -2  11       57.81       50.66      3.78 o
   7  -2  11        1.50        0.02      0.70 o
  -9  -1  11        4.67        8.31      4.39 o
  -8  -1  11        0.09       -1.61      1.79 o
  -7  -1  11        6.14        6.15      1.85 o
  -6  -1  11       16.82       15.49      1.98 o
  -5  -1  11        7.04        9.05      1.55 o
  -4  -1  11      261.81      264.54      7.83 o
  -3  -1  11       62.66       67.33      2.76 o
  -2  -1  11        0.08        3.37      2.95 o
  -1  -1  11       11.25       12.65      0.85 o
   0  -1  11        1.50        4.22      1.85 o
   1  -1  11      147.00      158.50      5.40 o
   2  -1  11      675.02      713.18     15.31 o
   3  -1  11      650.51      684.34     15.43 o
   4  -1  11       88.04       84.47      3.83 o
   5  -1  11        0.46        1.27      2.91 o
   6  -1  11        0.71        0.56      2.09 o
   7  -1  11        7.04        8.46      4.30 o
  -9   0  11        9.29        5.43      2.27 o
  -8   0  11      183.35      216.82     10.48 o
  -7   0  11        0.36        3.53      1.69 o
  -6   0  11        0.44        2.58      2.28 o
  -5   0  11      143.45      139.28      5.12 o
  -4   0  11      574.99      600.03     20.28 o
  -3   0  11      407.62      425.13     10.91 o
  -2   0  11       11.29       10.96      1.66 o
  -1   0  11        6.32        7.30      0.60 o
   0   0  11        4.58        3.74      1.32 o
   1   0  11       19.43       19.57      1.94 o
   2   0  11       50.06       50.83      2.83 o
   3   0  11       26.14       28.17      2.98 o
   4   0  11       10.42       11.99      2.72 o
   5   0  11        9.88       10.41      2.09 o
   6   0  11       55.04       52.13      4.36 o
  -9   1  11        0.60        0.36      2.31 o
  -8   1  11       10.78       11.12      2.26 o
  -7   1  11        3.35        3.96      2.81 o
  -6   1  11       67.25       63.30      4.15 o
  -5   1  11       42.94       36.74      2.83 o
  -4   1  11        2.63        3.98      1.84 o
  -3   1  11       23.61       26.09      1.85 o
  -2   1  11       15.61       14.08      1.59 o
  -1   1  11       31.19       32.34      2.66 o
   0   1  11       65.96       64.80      3.44 o
   1   1  11        8.73       11.91      1.95 o
   2   1  11       33.84       33.63      4.15 o
   3   1  11        2.62        2.02      3.08 o
   4   1  11       53.82       54.96      3.65 o
   5   1  11        5.25        6.13      3.13 o
   6   1  11       19.83       18.99      2.83 o
  -9   2  11       27.84       32.42      4.82 o
  -8   2  11       34.08       40.54      3.66 o
  -7   2  11        0.90       -0.88      1.82 o
  -6   2  11       43.44       39.97      6.09 o
  -5   2  11       77.12       79.46      5.78 o
  -4   2  11      658.69      699.60     17.65 o
  -3   2  11       97.84      107.45      4.35 o
  -2   2  11       57.38       60.92      2.93 o
  -1   2  11      102.34      105.55      5.20 o
   0   2  11        3.50       -0.75      1.80 o
   1   2  11        1.72        2.42      2.08 o
   2   2  11        2.78        4.30      2.13 o
   3   2  11       27.74       27.65      2.38 o
   4   2  11        4.15        6.55      2.08 o
   5   2  11       43.62       46.34      4.62 o
  -9   3  11        0.12       -0.04      2.05 o
  -8   3  11        2.98        3.67      1.78 o
  -7   3  11        1.10       -0.03      1.81 o
  -6   3  11       19.81       15.43      2.07 o
  -5   3  11      343.48      365.09     15.28 o
  -4   3  11       60.56       64.14      3.69 o
  -3   3  11        3.53        4.62      1.51 o
  -2   3  11       83.07       85.42      4.98 o
  -1   3  11       14.65       16.51      1.99 o
   0   3  11        0.25        1.52      1.50 o
   1   3  11        0.28        1.44      4.51 o
   2   3  11        0.16        0.78      2.40 o
   3   3  11        5.46        4.31      1.79 o
   4   3  11       16.56       17.67      5.05 o
   5   3  11        0.00        1.06      2.81 o
  -9   4  11        0.31        1.28      1.92 o
  -8   4  11       28.60       30.63      2.45 o
  -7   4  11       16.30       20.75      5.85 o
  -6   4  11        2.14       -0.96      1.44 o
  -5   4  11        0.00        3.78      2.08 o
  -4   4  11        8.17        4.06      3.35 o
  -3   4  11        6.59        6.01      1.66 o
  -2   4  11       35.71       37.83      2.96 o
  -1   4  11       34.86       28.40      4.65 o
   0   4  11       22.33       24.53      2.53 o
   1   4  11        3.89        3.62      2.04 o
   2   4  11       18.33       21.39      3.48 o
   3   4  11       38.57       33.44      3.05 o
   4   4  11       13.96       20.44      3.64 o
  -9   5  11       18.30       13.68      3.11 o
  -8   5  11       41.72       44.91      2.97 o
  -7   5  11        0.34       -0.86      1.81 o
  -6   5  11        3.11        5.10      1.99 o
  -5   5  11       44.70       38.13      2.53 o
  -4   5  11       32.66       29.33      2.54 o
  -3   5  11       27.98       23.31      2.34 o
  -2   5  11        0.15       -1.65      1.65 o
  -1   5  11       31.86       35.63      2.49 o
   0   5  11       11.97        8.94      2.89 o
   1   5  11        8.78        9.74      2.06 o
   2   5  11        9.96       13.04      2.56 o
   3   5  11        1.28        2.13      2.69 o
  -9   6  11        0.35       -0.52      2.45 o
  -8   6  11       11.07        8.92      2.39 o
  -7   6  11       10.04       10.39      3.72 o
  -6   6  11       51.20       40.54      3.37 o
  -5   6  11        0.25        0.34      1.73 o
  -4   6  11       22.05       16.52      8.46 o
  -3   6  11        0.15        1.30      1.51 o
  -2   6  11       16.09       15.88      2.49 o
  -1   6  11       15.06       14.81      2.98 o
   0   6  11      259.39      286.65     10.69 o
   1   6  11        0.00        3.70      1.67 o
   2   6  11        0.87        3.64      3.83 o
  -8   7  11       23.75       21.76      2.93 o
  -7   7  11       42.98       47.20      4.40 o
  -6   7  11       78.36       81.32      5.08 o
  -5   7  11        1.00        2.39      2.62 o
  -4   7  11        6.46        6.92      2.30 o
  -3   7  11       24.90       23.26      2.42 o
  -2   7  11       29.94       30.72      4.07 o
  -1   7  11       55.77       46.52      4.43 o
   0   7  11        4.93        2.62      2.94 o
   1   7  11       15.47       14.29      2.54 o
  -7   8  11        0.08        1.18      2.11 o
  -6   8  11        1.20       -0.29      1.75 o
  -5   8  11        0.18       -2.53      3.97 o
  -4   8  11        0.15       -1.14      2.19 o
  -3   8  11        6.93        7.00      2.08 o
  -2   8  11       43.01       36.97      3.24 o
  -1   8  11        1.87        3.97      3.61 o
   0   8  11       37.60       30.54      2.97 o
  -6   9  11        7.11        8.16      2.79 o
  -5   9  11       12.51       12.37      1.95 o
  -4   9  11       23.17       21.43      7.91 o
  -3   9  11        4.13        5.27      3.06 o
  -2   9  11        0.12       -2.99      3.09 o
   0 -14  12       18.48       19.71      4.19 o
   1 -14  12        0.99       -0.28      2.82 o
   3 -14  12        5.22        2.41      2.19 o
   4 -14  12        6.41        4.68      2.85 o
  -2 -13  12       32.26       27.99      4.99 o
  -1 -13  12       83.11       85.41      6.54 o
   0 -13  12        2.73        2.75      2.97 o
   1 -13  12        5.40        3.56      2.70 o
   2 -13  12        6.67        4.76      1.91 o
   3 -13  12       41.73       41.00      4.64 o
   4 -13  12        3.67        0.64      2.28 o
  -3 -12  12        2.74        5.44      2.28 o
  -2 -12  12       95.69      106.51      7.30 o
  -1 -12  12      111.17      129.16      8.23 o
   0 -12  12      131.81      146.16      7.33 o
   1 -12  12        0.51       -0.80      1.31 o
   2 -12  12        4.98        6.14      1.76 o
   3 -12  12        0.18        9.15      2.90 o
   4 -12  12        1.79        0.64      3.34 o
   5 -12  12        0.79        4.61      2.57 o
   6 -12  12        1.40       -2.98      3.26 o
  -4 -11  12        0.57        2.27      2.06 o
  -3 -11  12       23.96       16.97      1.94 o
  -2 -11  12        0.16       -1.58      1.58 o
  -1 -11  12       39.24       40.14      2.67 o
   0 -11  12        2.85        2.00      1.22 o
   1 -11  12       18.95       20.46      1.92 o
   2 -11  12       28.44       30.59      3.09 o
   3 -11  12       87.36       83.87      4.94 o
   5 -11  12        8.26       10.19     12.11 o
   6 -11  12        0.77        0.35      2.92 o
  -5 -10  12       12.55       12.17      2.41 o
  -4 -10  12       14.22       13.87      2.19 o
  -3 -10  12        9.95       12.34      2.25 o
  -2 -10  12       71.99       78.40      4.03 o
  -1 -10  12       13.24       14.44      1.73 o
   0 -10  12       16.64       17.14      2.80 o
   1 -10  12        0.03        0.71      0.83 o
   2 -10  12        3.45        3.88      0.77 o
   3 -10  12       10.62        5.88      2.13 o
   4 -10  12        6.61        4.33      2.63 o
   5 -10  12        1.11       -2.90      3.04 o
   6 -10  12        5.33        2.48      3.90 o
   7 -10  12      173.26      176.96     15.69 o
  -6  -9  12        0.79        1.13      2.97 o
  -5  -9  12        3.80        5.10      2.40 o
  -4  -9  12       75.04       88.88      3.81 o
  -3  -9  12        0.38        1.91      1.28 o
  -2  -9  12        3.11        3.63      1.48 o
  -1  -9  12       59.27       57.11      2.55 o
   0  -9  12      137.19      135.65      4.88 o
   1  -9  12        6.20       12.47      1.22 o
   2  -9  12        7.00        9.00      1.19 o
   3  -9  12        0.13        1.07      1.02 o
   4  -9  12        0.13        0.45      1.74 o
   5  -9  12       24.19       23.82      2.04 o
   6  -9  12      195.41      224.92      9.23 o
   7  -9  12       27.84       20.02      4.22 o
  -6  -8  12        2.08       -0.92      2.35 o
  -5  -8  12       12.58       11.87      2.44 o
  -4  -8  12        4.74        4.12      1.99 o
  -3  -8  12       27.81       25.50      1.73 o
  -2  -8  12       50.61       41.91      6.27 o
  -1  -8  12        5.09        4.82      0.85 o
   0  -8  12      221.52      214.13      5.06 o
   1  -8  12        9.96       10.04      1.03 o
   2  -8  12        7.27        6.96      1.21 o
   3  -8  12       46.73       45.66      2.39 o
   4  -8  12       18.47       19.72      3.64 o
   5  -8  12       47.16       57.21      4.32 o
   6  -8  12       30.17       38.74      2.94 o
   7  -8  12       24.71       32.11      4.04 o
  -7  -7  12       13.79       12.04      4.04 o
  -6  -7  12       12.78       18.10      5.02 o
  -5  -7  12       12.06       12.56      2.34 o
  -4  -7  12       18.10       22.10      1.61 o
  -3  -7  12        9.72        7.88      1.14 o
  -2  -7  12        5.74        4.35      1.14 o
  -1  -7  12       17.80       16.65      1.60 o
   0  -7  12      624.33      668.53     13.21 o
   1  -7  12        3.11        3.74      0.81 o
   2  -7  12        7.23        5.77      1.59 o
   3  -7  12        0.35        1.33      0.69 o
   4  -7  12       10.40       14.41      2.55 o
   5  -7  12        3.54        3.62      1.32 o
   6  -7  12        0.41        0.30      1.53 o
   7  -7  12        2.34        5.58      2.53 o
  -7  -6  12       18.17       23.31      2.86 o
  -6  -6  12       82.91       86.83      4.53 o
  -5  -6  12        1.76        6.83      2.17 o
  -4  -6  12       55.92       60.88      3.35 o
  -3  -6  12        3.48        2.58      1.34 o
  -2  -6  12        1.48        0.62      1.15 o
  -1  -6  12      110.42      103.56      3.01 o
   0  -6  12        0.99        1.58      0.96 o
   1  -6  12        0.22        0.27      0.77 o
   2  -6  12       29.06       24.23      1.45 o
   3  -6  12       20.01       19.11      2.53 o
   4  -6  12       25.00       21.17      1.40 o
   5  -6  12       36.07       50.66      3.28 o
   6  -6  12        0.06       -2.13      2.13 o
   7  -6  12        0.36        0.37      2.00 o
  -8  -5  12       85.91       88.72     12.47 o
  -7  -5  12      188.40      208.31      9.78 o
  -6  -5  12       45.81       44.12      3.95 o
  -5  -5  12       31.74       31.91      4.19 o
  -4  -5  12       77.91       69.86      5.99 o
  -3  -5  12       18.50       16.55      1.82 o
  -2  -5  12        3.25        2.97      0.82 o
  -1  -5  12      100.17       95.93      5.17 o
   0  -5  12       10.89        7.96      0.90 o
   1  -5  12        1.34        2.58      0.92 o
   2  -5  12       59.37       57.09      2.21 o
   3  -5  12        2.28        3.05      1.16 o
   4  -5  12        2.21        3.16      1.14 o
   5  -5  12        0.11        1.41      1.81 o
   6  -5  12       20.63       26.91      2.81 o
   7  -5  12       10.32        5.33      2.45 o
  -8  -4  12       41.49       36.19      7.48 o
  -7  -4  12       13.49       14.34      2.32 o
  -6  -4  12        7.89        5.83      2.54 o
  -5  -4  12        7.66        5.66      4.22 o
  -4  -4  12      115.28      104.06      4.04 o
  -3  -4  12        1.31        2.91      1.31 o
  -2  -4  12       63.63       51.72      4.05 o
  -1  -4  12       11.84        5.94      1.08 o
   0  -4  12      102.74      102.68      2.62 o
   1  -4  12       48.60       44.09      2.02 o
   2  -4  12       10.34       12.28      3.50 o
   3  -4  12        1.76        1.05      1.23 o
   4  -4  12        5.80        5.83      1.53 o
   5  -4  12        0.97       -0.07      1.56 o
   6  -4  12       12.74       12.98      3.83 o
   7  -4  12        9.31        2.67      2.46 o
  -8  -3  12        7.43       10.61      2.54 o
  -7  -3  12        4.84        5.99      2.34 o
  -6  -3  12       45.88       50.07      3.53 o
  -5  -3  12       41.63       43.63      6.04 o
  -4  -3  12       49.53       43.74      2.47 o
  -3  -3  12       10.35       11.24      2.37 o
  -2  -3  12       15.95       12.20      1.29 o
  -1  -3  12       27.82       20.86      1.80 o
   0  -3  12      104.67      106.13      6.17 o
   1  -3  12        1.35        1.59      1.11 o
   2  -3  12      122.79      125.62      7.75 o
   3  -3  12      359.54      363.96      9.54 o
   4  -3  12       96.09       91.42      4.91 o
   5  -3  12        1.60        0.87      2.10 o
   6  -3  12        0.01        4.05      3.32 o
   7  -3  12        0.03       -2.75      3.97 o
  -9  -2  12        0.94        1.46      3.59 o
  -8  -2  12        0.48        2.42      2.08 o
  -7  -2  12        0.31        0.28      1.81 o
  -6  -2  12        2.23        3.62      3.34 o
  -5  -2  12        0.25       -1.38      1.38 o
  -4  -2  12       33.19       35.96      3.17 o
  -3  -2  12        4.81        7.67      1.87 o
  -2  -2  12      113.23      105.32      3.98 o
  -1  -2  12       61.03       53.70      5.04 o
   0  -2  12      128.13      140.02      4.37 o
   1  -2  12        9.78       11.75      2.16 o
   2  -2  12       16.99       17.54      4.72 o
   3  -2  12      255.27      265.94      7.63 o
   4  -2  12        0.03       -1.58      1.60 o
   5  -2  12       17.17       21.18      4.56 o
   6  -2  12        8.57        5.70      2.18 o
  -9  -1  12        4.49       10.09      3.15 o
  -8  -1  12       23.61       26.55      3.41 o
  -7  -1  12       82.25      106.95      5.84 o
  -6  -1  12        3.76        8.02      2.63 o
  -5  -1  12       39.32       40.79      2.79 o
  -4  -1  12       42.14       43.97      2.92 o
  -3  -1  12       24.24       19.01      2.33 o
  -2  -1  12        3.75        0.92      1.10 o
  -1  -1  12       20.12       21.54      1.07 o
   0  -1  12       12.93       17.07      5.49 o
   1  -1  12      468.09      476.61     12.16 o
   2  -1  12       21.12       20.56      1.78 o
   3  -1  12       93.24       94.82      3.43 o
   4  -1  12       29.18       23.39      2.16 o
   5  -1  12       10.10        5.43      2.81 o
   6  -1  12        0.27        1.38      2.09 o
  -9   0  12       32.50       25.67      3.34 o
  -8   0  12        2.55        4.65      4.62 o
  -7   0  12       12.54        9.84      2.04 o
  -6   0  12        3.77        3.31      2.29 o
  -5   0  12       30.37       28.74      2.32 o
  -4   0  12        7.08        6.12      1.65 o
  -3   0  12       67.45       64.83      3.06 o
  -2   0  12        0.72        6.37      3.03 o
  -1   0  12        3.15        4.06      2.48 o
   0   0  12        6.81        7.37      1.69 o
   1   0  12      104.13      111.96      4.47 o
   2   0  12      229.11      252.20      8.14 o
   3   0  12       96.94       90.40      4.02 o
   4   0  12        2.88        3.87      2.76 o
   5   0  12        0.11        2.97      2.03 o
   6   0  12       16.00       14.76      5.31 o
  -9   1  12        4.92        2.73      2.42 o
  -8   1  12       36.71       43.33      4.24 o
  -7   1  12       32.16       46.58      5.64 o
  -6   1  12        9.16        9.37      2.55 o
  -5   1  12       68.25       67.09      3.53 o
  -4   1  12      799.33      849.61     26.29 o
  -3   1  12       41.16       40.42      3.42 o
  -2   1  12        4.30        4.67      1.41 o
  -1   1  12        0.09       -1.39      1.39 o
   0   1  12      129.77      138.86      4.61 o
   1   1  12       25.97       26.63      2.44 o
   2   1  12      124.89      134.89      5.05 o
   3   1  12        0.64       -2.46      2.46 o
   4   1  12       13.69       15.99      2.81 o
   5   1  12        8.10       12.87      3.41 o
  -9   2  12        1.62        0.32      3.32 o
  -8   2  12       14.25       17.66      3.25 o
  -7   2  12        1.66        1.76      1.83 o
  -6   2  12        0.01        2.58      1.78 o
  -5   2  12      217.20      236.05      9.61 o
  -4   2  12      140.08      138.32      5.95 o
  -3   2  12        1.03       -0.92      2.53 o
  -2   2  12        2.77       -3.08      7.85 o
  -1   2  12        3.81        1.38      1.98 o
   0   2  12        3.22       -0.32      2.05 o
   1   2  12       16.47       16.85      2.61 o
   2   2  12        1.83        3.35      1.81 o
   3   2  12       46.03       49.99      3.78 o
   4   2  12        1.91       -1.15      2.09 o
   5   2  12        6.73        6.65      2.64 o
  -9   3  12        0.01       -0.21      2.38 o
  -8   3  12        0.44        2.30      2.33 o
  -7   3  12       52.36       46.77      3.96 o
  -6   3  12       16.34       11.61      4.50 o
  -5   3  12       65.22       65.53      3.61 o
  -4   3  12       61.54       60.10      3.36 o
  -3   3  12      129.56      132.56      4.99 o
  -2   3  12        0.94        2.17      1.64 o
  -1   3  12        0.01       -1.60      2.63 o
   0   3  12       38.33       36.39      3.28 o
   1   3  12        2.42        1.67      2.30 o
   2   3  12        3.82        4.35      1.69 o
   3   3  12       11.81        7.46      3.00 o
   4   3  12       20.30       22.15      4.50 o
  -9   4  12       14.25       11.46      4.70 o
  -8   4  12        8.24        8.30      1.71 o
  -7   4  12       55.29       54.70      7.83 o
  -6   4  12        0.40        5.52      1.84 o
  -5   4  12       31.57       28.44      2.83 o
  -4   4  12       30.77       33.32      3.77 o
  -3   4  12       14.43       13.42      8.77 o
  -2   4  12       15.07       17.49      2.69 o
  -1   4  12       20.66       23.51      2.22 o
   0   4  12        7.70        6.94      4.46 o
   1   4  12       21.81       24.53      3.60 o
   2   4  12        9.88       11.41      2.58 o
   3   4  12        1.71        8.04      3.17 o
  -8   5  12        2.96        3.65      1.59 o
  -7   5  12       31.38       36.49      4.26 o
  -6   5  12        2.60        6.74      2.52 o
  -5   5  12       22.27       22.23      3.23 o
  -4   5  12        0.91       -0.32      1.70 o
  -3   5  12       39.30       40.72      2.96 o
  -2   5  12       13.21       11.92      2.50 o
  -1   5  12       20.70       12.66      3.81 o
   0   5  12      101.66      103.89      4.31 o
   1   5  12       17.25       17.73      3.16 o
   2   5  12        1.13        1.38      3.33 o
  -8   6  12        0.10       -1.37      1.73 o
  -7   6  12        0.20       -2.07      2.07 o
  -6   6  12        0.05        0.44      2.50 o
  -5   6  12       22.80       31.50      5.83 o
  -4   6  12       22.07       16.79      2.45 o
  -3   6  12       10.52       11.00      4.44 o
  -2   6  12       12.29        9.33      2.16 o
  -1   6  12        0.97        2.47      6.57 o
   0   6  12      129.44      147.52     13.15 o
   1   6  12       18.38       18.82      3.62 o
  -7   7  12       11.34        8.35      7.75 o
  -6   7  12        0.31        0.06      1.98 o
  -5   7  12        1.78        0.48      3.43 o
  -4   7  12       17.27       17.29      2.93 o
  -3   7  12       18.60       15.87      2.21 o
  -2   7  12        5.46        2.14      2.00 o
  -1   7  12       99.22       86.28      5.26 o
   0   7  12       90.92       83.32      6.47 o
  -6   8  12        3.89        0.70      5.47 o
  -5   8  12        1.65       -0.59      2.41 o
  -4   8  12       40.39       41.09      4.59 o
  -3   8  12       46.98       43.88      3.37 o
  -2   8  12        6.69        7.65      2.49 o
  -1 -13  13       37.82       50.80      5.64 o
   0 -13  13        0.19       -2.71      2.71 o
   1 -13  13       41.70       39.71      4.14 o
   2 -13  13        6.15        5.10      2.78 o
   3 -13  13        9.15       12.70      3.00 o
   4 -13  13       35.57       38.03      4.47 o
  -2 -12  13      103.77      118.84      8.82 o
  -1 -12  13       93.05      104.44      6.71 o
   0 -12  13       38.97       45.08      3.85 o
   1 -12  13       46.88       45.51      4.39 o
   2 -12  13        0.37        1.35      2.76 o
   3 -12  13        0.44       -2.12      2.12 o
   4 -12  13       16.30       21.16      3.64 o
   5 -12  13        0.32       -0.71      2.41 o
  -4 -11  13        0.07        0.35      2.14 o
  -3 -11  13        4.61        4.98      1.69 o
  -2 -11  13       26.74       23.96      2.64 o
  -1 -11  13        1.04       -0.07      2.37 o
   0 -11  13        0.12       -2.35      3.28 o
   1 -11  13        1.99        1.78      2.73 o
   2 -11  13       26.72       30.54      2.80 o
   3 -11  13       42.24       43.40      4.66 o
   4 -11  13       57.65       64.33      5.54 o
   5 -11  13        0.44        2.90      2.61 o
   6 -11  13       14.33        4.61      3.62 o
  -4 -10  13       28.47       29.16      3.28 o
  -3 -10  13        0.02        2.12      1.92 o
  -2 -10  13       36.39       43.96      3.02 o
  -1 -10  13        7.57        6.74      1.62 o
   0 -10  13        5.20        5.25      1.35 o
   1 -10  13        0.09        2.48      1.32 o
   2 -10  13       51.54       52.14      2.72 o
   3 -10  13        0.06       -3.22      3.22 o
   4 -10  13       13.97       20.47      3.36 o
   5 -10  13        3.87        8.50      3.04 o
   6 -10  13       17.09       25.30      5.17 o
  -5  -9  13        0.56       -0.42      3.60 o
  -4  -9  13        1.34        0.99      2.19 o
  -3  -9  13      105.50      112.14      5.17 o
  -2  -9  13       14.14       12.34      1.77 o
  -1  -9  13        0.28       -0.64      1.28 o
   0  -9  13      190.26      195.58      7.30 o
   1  -9  13      114.35      137.22      5.77 o
   2  -9  13       34.13       39.23      2.36 o
   3  -9  13        2.09        2.71      1.24 o
   4  -9  13        1.42        1.35      1.63 o
   5  -9  13       67.50       78.54      4.67 o
   6  -9  13       16.85       14.95      4.95 o
  -6  -8  13        0.18       -2.35      2.56 o
  -5  -8  13        5.47        7.31      1.77 o
  -4  -8  13       13.68       16.49      2.05 o
  -3  -8  13       24.78       27.37      2.29 o
  -2  -8  13        5.60        7.59      1.86 o
  -1  -8  13        0.21        1.35      1.49 o
   0  -8  13      203.81      210.47      7.09 o
   1  -8  13       73.90       78.44      2.70 o
   2  -8  13       52.50       60.50      2.91 o
   3  -8  13        0.97        2.14      1.33 o
   4  -8  13       50.96       46.36      2.75 o
   5  -8  13      130.87      159.83      6.97 o
   6  -8  13        4.89        4.28      2.99 o
  -6  -7  13        0.29        1.98      3.46 o
  -5  -7  13        2.95        3.19      2.04 o
  -4  -7  13        6.73       11.47      2.18 o
  -3  -7  13        8.10       12.92      3.18 o
  -2  -7  13       50.03       48.59      6.10 o
  -1  -7  13      310.77      319.21      8.05 o
   0  -7  13      122.06      119.26      3.45 o
   1  -7  13       98.78      108.31      2.91 o
   2  -7  13        7.02        9.54      1.64 o
   3  -7  13        0.05       -1.18      1.18 o
   4  -7  13       12.90       13.01      2.11 o
   5  -7  13        1.58        3.44      2.06 o
   6  -7  13       37.86       39.24      4.56 o
   7  -7  13        1.14       -2.07      2.07 o
  -7  -6  13        0.55        1.28      2.76 o
  -6  -6  13       21.29       21.98      2.59 o
  -5  -6  13       52.58       52.19      3.97 o
  -4  -6  13        5.33       11.11      2.07 o
  -3  -6  13        7.19       11.21      2.85 o
  -2  -6  13        8.32        9.20      1.10 o
  -1  -6  13       71.32       74.70      2.67 o
   0  -6  13        3.59        2.48      1.14 o
   1  -6  13        0.84        0.91      1.39 o
   2  -6  13       13.16       13.40      1.21 o
   3  -6  13       10.95        9.94      1.08 o
   4  -6  13      151.46      158.28      5.58 o
   5  -6  13       92.04      107.46      7.90 o
   6  -6  13        5.38        5.95      4.23 o
  -7  -5  13      290.93      303.46     13.37 o
  -6  -5  13        4.25        7.31      2.12 o
  -5  -5  13       26.47       28.44      3.56 o
  -4  -5  13        7.88        7.40      1.68 o
  -3  -5  13       43.06       43.32      3.01 o
  -2  -5  13        2.72        1.20      1.05 o
  -1  -5  13       56.59       53.10      2.55 o
   0  -5  13       32.00       26.12      1.28 o
   1  -5  13       35.29       36.28      1.90 o
   2  -5  13        2.70        1.97      1.16 o
   3  -5  13       61.31       60.56      2.94 o
   4  -5  13        0.05       -1.26      1.60 o
   5  -5  13       29.39       34.04      2.54 o
   6  -5  13        0.67       -1.88      1.88 o
  -8  -4  13       12.08        3.72      3.41 o
  -7  -4  13        9.26        9.27      3.08 o
  -6  -4  13        0.01        2.11      1.66 o
  -5  -4  13       54.37       48.31      8.82 o
  -4  -4  13        0.40        0.46      0.95 o
  -3  -4  13       57.13       50.71      2.54 o
  -2  -4  13       50.21       50.94      3.20 o
  -1  -4  13       33.56       27.18      1.79 o
   0  -4  13       37.59       38.17      1.64 o
   1  -4  13        4.29        5.36      1.81 o
   2  -4  13        9.34       10.70      2.25 o
   3  -4  13        0.38       -0.93      2.46 o
   4  -4  13        5.28        4.62      1.62 o
   5  -4  13       87.88      111.08      6.93 o
   6  -4  13        6.01        6.60      3.68 o
  -8  -3  13       10.87        8.36      3.63 o
  -7  -3  13        0.56        0.48      2.83 o
  -6  -3  13       11.41        8.45      2.09 o
  -5  -3  13       52.42       50.36      3.09 o
  -4  -3  13        7.79        5.87      2.07 o
  -3  -3  13        2.11       -2.60      2.60 o
  -2  -3  13       26.04       21.70      1.37 o
  -1  -3  13       23.04       15.31      1.06 o
   0  -3  13       99.60      102.20      4.44 o
   1  -3  13        2.34        3.11      2.78 o
   2  -3  13       32.95       31.04      2.39 o
   3  -3  13        2.45        1.25      3.20 o
   4  -3  13      104.56      105.97      8.91 o
   5  -3  13       26.64       31.58      6.79 o
   6  -3  13        8.31        6.52      2.54 o
  -8  -2  13        0.77        0.85      3.15 o
  -7  -2  13       17.36       16.71      3.02 o
  -6  -2  13        0.17        2.40      1.64 o
  -5  -2  13       23.40       16.97      2.12 o
  -4  -2  13        0.76        2.68      2.11 o
  -3  -2  13        0.22        0.92      1.23 o
  -2  -2  13      153.44      143.26      9.07 o
  -1  -2  13        8.33        9.49      3.06 o
   0  -2  13        8.38        5.00      2.49 o
   1  -2  13        2.99        1.60      1.30 o
   2  -2  13       25.63       27.73      2.13 o
   3  -2  13        0.22       -0.06      1.40 o
   4  -2  13      135.49      139.28     11.28 o
   5  -2  13        2.08        3.06      2.83 o
   6  -2  13        0.66        1.35      2.57 o
  -8  -1  13        0.18        4.22      5.14 o
  -7  -1  13       53.52       57.36     11.03 o
  -6  -1  13        0.28        1.86      2.61 o
  -5  -1  13        1.26        0.50      2.49 o
  -4  -1  13       24.09       19.75      5.41 o
  -3  -1  13      112.88      109.43      4.42 o
  -2  -1  13        0.11        1.77      2.31 o
  -1  -1  13       19.96       20.55      2.55 o
   0  -1  13       52.97       55.21      2.96 o
   1  -1  13        5.48        6.76      3.01 o
   2  -1  13       70.63       72.50      3.73 o
   3  -1  13       61.47       60.04      3.68 o
   4  -1  13       11.65        8.85      2.43 o
   5  -1  13        4.30        3.92      3.00 o
  -8   0  13        1.56        4.88      3.25 o
  -7   0  13       29.90       32.19      3.03 o
  -6   0  13        3.26        2.32      2.04 o
  -5   0  13        4.99        4.83      1.70 o
  -4   0  13        0.38       -0.50      2.54 o
  -3   0  13      143.77      150.06      5.81 o
  -2   0  13       23.75       20.44      2.09 o
  -1   0  13        3.21        4.93      1.51 o
   0   0  13        4.05        5.54      1.58 o
   1   0  13      236.34      257.84      9.16 o
   2   0  13      125.10      135.79      5.57 o
   3   0  13       25.16       25.79      2.45 o
   4   0  13       61.20       50.99      4.07 o
   5   0  13       20.46       13.84      2.63 o
  -8   1  13       27.85       31.94      3.45 o
  -7   1  13       97.28      117.61      6.45 o
  -6   1  13      134.56      129.53      6.42 o
  -5   1  13       20.53       14.08      3.29 o
  -4   1  13       43.91       46.30     10.31 o
  -3   1  13      150.21      162.98      7.48 o
  -2   1  13        5.04        9.07      2.44 o
  -1   1  13        0.03        2.82      1.83 o
   0   1  13        0.53        3.16      1.56 o
   1   1  13      405.17      425.36     13.26 o
   2   1  13       21.15       21.91      5.45 o
   3   1  13       18.13       15.91      2.41 o
   4   1  13       55.27       54.11      4.73 o
  -8   2  13        5.36        6.76      3.57 o
  -7   2  13        7.79        7.02      4.40 o
  -6   2  13      120.68      124.32      8.42 o
  -5   2  13        1.65        0.97      4.83 o
  -4   2  13       34.63       34.48      2.65 o
  -3   2  13        9.41        8.96      1.84 o
  -2   2  13        0.29       -0.19      1.95 o
  -1   2  13       12.70       13.18      3.93 o
   0   2  13       71.31       68.69      6.63 o
   1   2  13       33.93       30.90      2.64 o
   2   2  13       36.71       36.73      3.72 o
   3   2  13       20.13       19.89      3.20 o
   4   2  13       10.43        5.26      2.71 o
  -8   3  13        4.84        7.36      2.51 o
  -7   3  13       98.17      111.36      6.86 o
  -6   3  13        9.15        9.62      2.19 o
  -5   3  13        0.44       -0.87      1.81 o
  -4   3  13        0.27       -1.29      2.98 o
  -3   3  13        7.40        9.01      8.27 o
  -2   3  13       21.19       21.62      2.45 o
  -1   3  13       12.94       13.00      2.83 o
   0   3  13       14.72       16.15      2.55 o
   1   3  13       19.54       19.71      2.33 o
   2   3  13        1.11       -0.11      0.71 o
   3   3  13        6.83        8.67      3.71 o
  -8   4  13        1.92       -0.20      2.13 o
  -7   4  13        0.09        1.81      2.96 o
  -6   4  13        3.88        5.65      2.76 o
  -5   4  13       89.89       89.76      5.69 o
  -4   4  13      448.94      493.58     16.94 o
  -3   4  13       24.70       26.96      3.24 o
  -2   4  13        0.64        2.01      2.63 o
  -1   4  13        9.80       12.80      2.18 o
   0   4  13       18.82       18.61      5.42 o
   1   4  13        1.56       -1.26      2.89 o
   2   4  13        1.15        1.61      3.37 o
  -7   5  13        7.49        4.38      3.69 o
  -6   5  13       12.19       10.25      4.33 o
  -5   5  13       41.71       48.74      5.11 o
  -4   5  13        2.17        1.04      6.15 o
  -3   5  13       43.80       49.50      3.88 o
  -2   5  13        0.30        5.93      2.93 o
  -1   5  13       10.40       16.36      3.21 o
   0   5  13        0.01        0.20      3.48 o
   1   5  13       42.66       35.70      3.14 o
  -7   6  13        0.61        4.80      3.87 o
  -6   6  13       14.93       17.18      3.38 o
  -5   6  13       11.74       11.28      4.47 o
  -4   6  13       54.81       53.16      8.59 o
  -3   6  13       11.89        7.40      2.55 o
  -2   6  13        5.77        8.45      2.53 o
  -1   6  13       29.62       28.19      3.45 o
   0   6  13        1.64        1.99      2.60 o
  -6   7  13        1.61       -5.10     12.75 o
  -5   7  13       24.94       22.02      2.85 o
  -4   7  13       20.03       14.42      3.33 o
  -3   7  13        5.28        2.33      2.47 o
  -2   7  13        5.22        2.09      2.49 o
   1 -13  14       23.34       17.25      3.36 o
  -1 -12  14        6.95       10.91      3.17 o
   0 -12  14       54.32       50.44      4.67 o
   1 -12  14       26.59       32.53      4.71 o
   2 -12  14        0.76       -2.05      2.34 o
   3 -12  14        4.02        1.70      3.54 o
   4 -12  14        4.14        9.87      3.12 o
  -3 -11  14       11.52        8.64      2.78 o
  -2 -11  14       38.99       38.65      3.25 o
  -1 -11  14      192.56      201.76     12.68 o
   0 -11  14       10.50       16.69      3.85 o
   1 -11  14        5.96        3.70      2.01 o
   2 -11  14       48.19       47.96      4.78 o
   3 -11  14       24.45       18.03      3.72 o
   4 -11  14        0.13        8.16      4.14 o
   5 -11  14        0.40        0.56      2.83 o
  -4 -10  14        0.07        1.91      2.26 o
  -3 -10  14       16.93       21.86      2.52 o
  -2 -10  14       77.39       93.70      4.40 o
  -1 -10  14        6.59        8.11      1.72 o
   0 -10  14        2.83        3.19      1.36 o
   1 -10  14        5.89        5.03      1.07 o
   2 -10  14        3.32       -0.14      3.14 o
   3 -10  14       45.62       47.84      4.43 o
   4 -10  14       13.49       10.14      3.81 o
   5 -10  14        2.62        4.47      3.00 o
  -5  -9  14        0.52        2.05      2.90 o
  -4  -9  14        8.00        8.79      2.55 o
  -3  -9  14       78.71       91.11      4.83 o
  -2  -9  14       41.25       50.44      2.87 o
  -1  -9  14       66.86       73.41      4.05 o
   0  -9  14       44.40       38.97      2.42 o
   1  -9  14       12.16        8.89      1.21 o
   2  -9  14        7.82       10.30      1.70 o
   3  -9  14       16.26       17.71      1.75 o
   4  -9  14        0.08        0.56      1.55 o
   5  -9  14        6.74        9.10      3.36 o
  -5  -8  14       15.03       19.34      3.34 o
  -4  -8  14       56.69       58.00      3.46 o
  -3  -8  14       10.93       11.75      2.48 o
  -2  -8  14       31.98       34.88      2.49 o
  -1  -8  14        2.09        0.78      1.98 o
   0  -8  14       30.71       25.72      2.65 o
   1  -8  14      138.47      141.31      6.81 o
   2  -8  14       26.28       25.50      2.19 o
   3  -8  14        6.19        8.23      2.16 o
   4  -8  14        0.20        0.84      1.66 o
   5  -8  14       12.62       12.78      2.20 o
   6  -8  14        3.46        2.41      2.90 o
  -6  -7  14       78.73       81.57      5.63 o
  -5  -7  14        0.64        2.35      1.91 o
  -4  -7  14        1.64        2.05      1.83 o
  -3  -7  14        9.97       11.87      1.92 o
  -2  -7  14      117.84      114.30      4.50 o
  -1  -7  14        0.97        0.71      1.28 o
   0  -7  14      146.88      147.79      5.73 o
   1  -7  14       33.49       33.79      2.65 o
   2  -7  14        0.45        5.03      1.77 o
   3  -7  14        3.28        1.37      1.37 o
   4  -7  14       75.33       74.50      4.10 o
   5  -7  14       13.28       17.32      2.00 o
   6  -7  14        0.09        0.78      2.41 o
  -6  -6  14        3.44        4.40      3.96 o
  -5  -6  14        2.78        2.42      2.52 o
  -4  -6  14       52.03       60.41      3.76 o
  -3  -6  14       17.93       13.98      2.09 o
  -2  -6  14      146.16      141.16      5.16 o
  -1  -6  14       19.33       19.30      2.74 o
   0  -6  14        5.38        4.45      1.17 o
   1  -6  14        2.22        1.20      1.11 o
   2  -6  14       91.30       93.87      5.55 o
   3  -6  14       38.17       39.08      3.68 o
   4  -6  14       49.49       51.12      3.41 o
   5  -6  14       22.11       24.82      2.97 o
   6  -6  14        0.08        5.25      3.75 o
  -7  -5  14       35.84       31.63      3.45 o
  -6  -5  14       51.64       63.92      4.23 o
  -5  -5  14        0.09       -1.11      1.59 o
  -4  -5  14        2.60       -1.97      2.73 o
  -3  -5  14       15.15       16.66      1.90 o
  -2  -5  14        7.85        8.60      1.98 o
  -1  -5  14       23.03       26.78      2.21 o
   0  -5  14        0.17        1.15      3.55 o
   1  -5  14       21.42       19.25      3.20 o
   2  -5  14        9.27        4.60      2.59 o
   3  -5  14        7.94        8.40      2.78 o
   4  -5  14        3.32        4.68      2.41 o
   5  -5  14       10.15       12.04      3.27 o
   6  -5  14        0.41        2.84      2.50 o
  -7  -4  14        6.58        4.89      5.10 o
  -6  -4  14        0.50        1.44      3.44 o
  -5  -4  14       93.81      107.65      5.32 o
  -4  -4  14       37.93       45.85      3.20 o
  -3  -4  14       89.59       89.18      3.33 o
  -2  -4  14       21.04       17.52      1.36 o
  -1  -4  14        7.45        6.68      1.75 o
   0  -4  14        0.72        2.13      1.35 o
   1  -4  14        2.26        2.45      1.76 o
   2  -4  14       11.48       11.79      2.20 o
   3  -4  14        1.07        2.79      1.19 o
   4  -4  14       18.19       17.96      3.29 o
   5  -4  14        0.99       -1.55      2.34 o
  -7  -3  14        6.73        6.32      3.33 o
  -6  -3  14       23.83       22.56      2.81 o
  -5  -3  14       20.50       20.49      2.43 o
  -4  -3  14       58.24       56.63      3.62 o
  -3  -3  14        2.28        3.47      2.87 o
  -2  -3  14        0.71       -0.39      1.00 o
  -1  -3  14       61.49       51.77      3.77 o
   0  -3  14        2.23        1.59      1.29 o
   1  -3  14      118.82      123.77      5.81 o
   2  -3  14        1.89       -0.77      1.45 o
   3  -3  14        1.06        1.40      1.67 o
   4  -3  14        2.52        4.14      2.52 o
   5  -3  14       76.80       79.15      7.05 o
  -8  -2  14        0.29       -0.50      5.05 o
  -7  -2  14       31.30       31.58      3.94 o
  -6  -2  14       17.02       20.74      2.80 o
  -5  -2  14       28.95       27.66      2.65 o
  -4  -2  14        4.58        6.34      3.58 o
  -3  -2  14       36.01       30.89      4.95 o
  -2  -2  14        7.18        5.49      1.87 o
  -1  -2  14        1.57        3.65      1.44 o
   0  -2  14        1.05        2.31      3.80 o
   1  -2  14       32.18       26.86      3.18 o
   2  -2  14       13.91       14.61      2.50 o
   3  -2  14       24.73       27.99      3.02 o
   4  -2  14      165.72      130.61     11.96 o
   5  -2  14       10.45       10.58      4.49 o
  -8  -1  14        0.42       -3.83      5.43 o
  -7  -1  14        6.67        8.23      2.13 o
  -6  -1  14        0.01       -1.92      4.73 o
  -5  -1  14        0.39        3.72      2.43 o
  -4  -1  14       10.61        8.80      1.95 o
  -3  -1  14      150.46      167.37      6.62 o
  -2  -1  14      270.34      271.75      8.70 o
  -1  -1  14       56.00       56.43      4.05 o
   0  -1  14       19.23       21.28      2.50 o
   1  -1  14       59.78       77.42      4.25 o
   2  -1  14      195.83      198.77      8.60 o
   3  -1  14       17.45       18.59      4.36 o
   4  -1  14       43.31       47.90      3.99 o
  -8   0  14        5.13       -0.02      6.32 o
  -7   0  14        7.51        5.35      2.60 o
  -6   0  14        0.71        0.52      3.23 o
  -5   0  14       26.38       27.25      3.00 o
  -4   0  14       39.10       33.25      3.84 o
  -3   0  14       51.43       51.66      4.41 o
  -2   0  14       19.00       14.92      2.34 o
  -1   0  14        3.42        2.92      1.52 o
   0   0  14       54.18       54.93      3.07 o
   1   0  14        0.39       -0.58      2.47 o
   2   0  14       38.66       37.48      3.10 o
   3   0  14        7.25        9.14      2.92 o
   4   0  14        8.64        6.19      2.89 o
  -8   1  14       18.47       14.13      3.47 o
  -7   1  14        8.54        8.51      3.27 o
  -6   1  14        1.33        2.92      2.24 o
  -5   1  14        3.89        4.52      3.31 o
  -4   1  14        2.18        1.11      1.91 o
  -3   1  14       50.11       48.35      6.49 o
  -2   1  14       54.19       54.60      3.41 o
  -1   1  14        2.52        4.72      3.76 o
   0   1  14      137.57      134.45     10.23 o
   1   1  14        3.13       12.61      2.84 o
   2   1  14       24.76       24.03      4.24 o
   3   1  14       23.47       28.59      3.81 o
  -8   2  14        0.11        3.11      3.09 o
  -7   2  14       66.29       61.89      5.06 o
  -6   2  14       58.76       47.35      8.45 o
  -5   2  14       29.59       33.48      2.99 o
  -4   2  14       45.07       44.47      4.09 o
  -3   2  14      118.94      147.38     10.02 o
  -2   2  14       12.69        7.82      2.68 o
  -1   2  14        5.70        4.31      2.06 o
   0   2  14       15.77       15.98      3.47 o
   1   2  14        6.34        6.95      5.77 o
   2   2  14       86.43       77.27      4.02 o
   3   2  14       36.09       32.27      3.48 o
  -7   3  14       26.17       27.29      9.65 o
  -6   3  14      160.93      172.28     12.36 o
  -5   3  14        0.07       -2.29      2.29 o
  -4   3  14        2.32        3.40      2.49 o
  -3   3  14        1.97        1.19      5.64 o
  -2   3  14        1.66       -0.11      0.68 o
  -1   3  14        0.07        3.55      2.41 o
   0   3  14       16.93       13.73      3.01 o
   1   3  14       32.10       32.72      3.30 o
   2   3  14        8.19        5.77      2.07 o
  -7   4  14       15.41        8.24      2.70 o
  -6   4  14        0.09        0.03      3.13 o
  -5   4  14       50.86       61.38      5.37 o
  -4   4  14       48.72       45.66     13.74 o
  -3   4  14       25.51       22.46      3.26 o
  -2   4  14       13.89       13.65      2.48 o
  -1   4  14        0.02        0.44      1.35 o
   0   4  14        3.42        1.84      2.73 o
   1   4  14       14.36        9.40      2.86 o
  -6   5  14       12.66       14.86      2.83 o
  -5   5  14        0.55       -0.17      2.65 o
  -4   5  14       15.78        9.27      2.53 o
  -3   5  14        1.65        3.82      3.28 o
  -2   5  14        2.14        5.61      3.42 o
  -1   5  14       27.25       26.78      3.72 o
   0   5  14        6.60        5.40      4.15 o
  -5   6  14       52.44       50.63      5.02 o
  -4   6  14       80.76       76.10      5.64 o
  -3   6  14       12.01       11.03      3.16 o
  -2   6  14        0.23       -2.22      2.22 o
  -1 -11  15      143.96      149.85     10.72 o
   2 -11  15        3.61        3.69      3.11 o
   3 -11  15        3.25       -1.35      3.76 o
  -3 -10  15        3.92        4.26      2.33 o
  -2 -10  15       69.06       64.73      4.07 o
  -1 -10  15        0.59        0.21      1.85 o
   0 -10  15       28.84       26.06      2.75 o
   2 -10  15       80.70       84.33      8.51 o
   3 -10  15        2.90        6.52      3.74 o
   4 -10  15       10.85       18.32      4.61 o
  -4  -9  15        6.52       -0.21      2.21 o
  -3  -9  15        0.27        0.71      2.48 o
  -2  -9  15      110.22      124.23      5.82 o
  -1  -9  15       79.51       91.11      4.02 o
   0  -9  15       48.71       41.98      3.61 o
   1  -9  15       34.63       42.41      3.29 o
   2  -9  15       23.91       26.24      2.68 o
   3  -9  15       12.81       13.60      2.17 o
   4  -9  15        4.33        3.25      2.97 o
  -5  -8  15       14.27        4.83      2.78 o
  -4  -8  15        2.08       -0.28      1.77 o
  -3  -8  15       44.97       52.00      3.65 o
  -2  -8  15       67.30       69.00      4.20 o
  -1  -8  15       75.55       70.98      4.54 o
   0  -8  15        0.33       -2.50      2.50 o
   1  -8  15      194.65      229.20     12.24 o
   2  -8  15       46.57       60.86      5.52 o
   3  -8  15       15.61       16.35      4.11 o
   4  -8  15       30.02       32.33      3.53 o
   5  -8  15        5.65        4.47      3.07 o
  -5  -7  15       22.04       27.20      2.73 o
  -4  -7  15        4.54        4.40      2.41 o
  -3  -7  15        1.33       -2.18      2.18 o
  -2  -7  15       33.48       42.63      2.53 o
  -1  -7  15      151.22      163.13      9.26 o
   0  -7  15      165.47      177.63      8.99 o
   1  -7  15       28.78       26.41      2.95 o
   2  -7  15        0.01       -1.20      2.34 o
   3  -7  15        6.39        8.94      3.07 o
   4  -7  15       42.12       39.10      3.15 o
   5  -7  15       19.42       12.52      2.86 o
  -6  -6  15       53.96       51.16      6.87 o
  -5  -6  15        0.76       -0.42      3.17 o
  -4  -6  15        9.71       12.04      1.93 o
  -3  -6  15        0.61        1.13      1.63 o
  -2  -6  15       63.11       59.68      3.65 o
  -1  -6  15        4.60        3.99      2.05 o
   0  -6  15        1.07        2.70      2.85 o
   1  -6  15       91.83       93.54      5.87 o
   2  -6  15       10.86       19.86      4.28 o
   3  -6  15        9.40       10.36      2.49 o
   4  -6  15        9.46        9.51      2.70 o
   5  -6  15        0.03       -0.56      2.33 o
  -6  -5  15        0.71       -1.18      3.22 o
  -5  -5  15        0.51        2.33      3.26 o
  -4  -5  15        3.46        5.86      1.64 o
  -3  -5  15       79.31       75.40      3.47 o
  -2  -5  15       20.73       19.49      2.24 o
  -1  -5  15        0.10        0.31      1.70 o
   0  -5  15        9.79        9.57      2.44 o
   1  -5  15      174.83      183.74     11.01 o
   2  -5  15        0.16       -1.55      2.69 o
   3  -5  15        1.98        7.04      3.48 o
   4  -5  15        6.61        5.61      3.63 o
   5  -5  15        9.23        3.41      3.76 o
  -6  -4  15       17.08       10.73      3.15 o
  -5  -4  15        1.71        0.69      2.03 o
  -4  -4  15       48.52       55.06     10.99 o
  -3  -4  15        0.00       -2.37      2.37 o
  -2  -4  15        3.44        0.19      4.62 o
  -1  -4  15        0.07        2.27      3.05 o
   0  -4  15       19.58       21.35      2.60 o
   1  -4  15       17.95       21.51      2.55 o
   2  -4  15       10.74       14.69      2.55 o
   3  -4  15       12.27       17.67      4.39 o
   4  -4  15       60.70       55.59      5.78 o
  -7  -3  15        0.55        1.00      3.18 o
  -6  -3  15       16.42       11.24      8.94 o
  -5  -3  15       16.55       15.26      2.35 o
  -4  -3  15        0.45       -2.68      4.70 o
  -3  -3  15        0.54        2.72      2.61 o
  -2  -3  15        0.01        1.02      2.01 o
  -1  -3  15       45.88       41.82      7.20 o
   0  -3  15        0.02        0.12      2.37 o
   1  -3  15        5.79        7.66      2.23 o
   2  -3  15        0.56        0.88      1.68 o
   3  -3  15        0.02        0.81      2.57 o
   4  -3  15      183.56      186.04     11.49 o
  -7  -2  15       12.30        9.45      6.85 o
  -6  -2  15        0.52        1.35      3.14 o
  -5  -2  15       42.58       55.83      7.20 o
  -4  -2  15        1.33        1.24      1.82 o
  -3  -2  15        4.12        5.13      2.81 o
  -2  -2  15        9.81       12.69      2.21 o
  -1  -2  15       14.06       16.72      5.78 o
   0  -2  15        0.01       -0.28      1.81 o
   1  -2  15        9.94        6.84      2.61 o
   2  -2  15        8.88        6.61      2.99 o
   3  -2  15       27.67       26.40      5.44 o
   4  -2  15       76.41       69.85     10.14 o
  -7  -1  15        1.71        0.23      7.14 o
  -6  -1  15       56.30       63.81      4.71 o
  -5  -1  15        0.25        2.85      4.46 o
  -4  -1  15       15.54       18.72      2.94 o
  -3  -1  15        0.35       -0.04      1.72 o
  -2  -1  15       11.65       16.11      2.84 o
  -1  -1  15       51.19       49.85      3.72 o
   0  -1  15       60.50       61.53      3.71 o
   1  -1  15       24.42       25.31      3.47 o
   2  -1  15        2.68        0.21      2.63 o
   3  -1  15        1.01       -0.89      3.26 o
  -7   0  15        3.95        4.33      2.25 o
  -6   0  15       17.78        9.59      4.81 o
  -5   0  15        5.27        9.68      6.67 o
  -4   0  15        0.74       -0.40      3.80 o
  -3   0  15      318.60      331.08     13.04 o
  -2   0  15       76.48       79.07      3.88 o
  -1   0  15       14.48       19.36      2.93 o
   0   0  15       21.65       20.81      2.68 o
   1   0  15        8.99        8.55      2.69 o
   2   0  15       41.89       39.08      3.05 o
   3   0  15       38.81       38.59      3.70 o
  -7   1  15        7.89        4.48      4.06 o
  -6   1  15       44.71       41.44      5.26 o
  -5   1  15       28.31       21.72      3.05 o
  -4   1  15       11.61       10.52      2.33 o
  -3   1  15       15.74       21.65      3.78 o
  -2   1  15        1.42       -0.80      2.73 o
  -1   1  15      124.35      136.93      6.39 o
   0   1  15       72.51       72.13      5.24 o
   1   1  15       42.22       40.39      4.06 o
   2   1  15        2.35        4.41      2.90 o
  -6   2  15        0.93        3.45      4.68 o
  -5   2  15        0.66        3.27      2.75 o
  -4   2  15       26.68       22.04      2.73 o
  -3   2  15       13.82       14.14      3.19 o
  -2   2  15        0.35        1.70      2.06 o
  -1   2  15        4.19        3.91      3.05 o
   0   2  15       12.25       14.65      6.14 o
   1   2  15       46.32       43.31      4.37 o
  -6   3  15        0.40       -0.10      2.46 o
  -5   3  15        0.06       -0.60      3.80 o
  -4   3  15        4.60        5.61      3.35 o
  -3   3  15       32.09       34.86      4.27 o
  -2   3  15        0.02       -3.30      3.30 o
  -1   3  15        0.33       -2.35      3.24 o
   0   3  15        2.13        0.52      3.51 o
  -5   4  15        7.60       11.89      5.59 o
  -4   4  15        8.52        7.21      4.90 o
  -3   4  15       15.32       13.78      2.78 o
  -2   4  15        0.24        1.34      2.34 o
  -1   4  15        3.63        3.54      2.56 o
  -2 -10  16       14.68        9.87      2.33 o
  -1 -10  16       22.00       19.26     11.31 o
   0 -10  16        0.00       -2.20      2.20 o
  -3  -9  16        6.45        6.30      3.39 o
  -2  -9  16      114.57      131.66     12.18 o
  -1  -9  16       45.07       43.74      5.91 o
   0  -9  16        6.31        6.82      2.64 o
   1  -9  16      185.00      178.76     10.36 o
   2  -9  16       16.39       16.08      3.24 o
  -4  -8  16        1.77       -0.56      5.59 o
  -3  -8  16        2.46        5.61      3.47 o
  -2  -8  16       33.43       31.20      8.66 o
  -1  -8  16        0.33        0.86      3.06 o
   0  -8  16       29.58       32.24      3.16 o
   1  -8  16        4.09        4.68      2.63 o
   2  -8  16       10.81       13.87      3.07 o
   3  -8  16        8.20        5.10      2.32 o
  -4  -7  16        2.77        2.62      7.52 o
  -3  -7  16        0.28        1.77      3.48 o
  -2  -7  16      401.16      456.83     25.57 o
  -1  -7  16       19.25       16.90      3.53 o
   0  -7  16        3.54        6.82      2.56 o
   1  -7  16       33.79       30.45      3.26 o
   2  -7  16        8.07        3.41      2.77 o
   3  -7  16        0.43        1.35      2.00 o
   4  -7  16        0.15       -1.28      1.98 o
  -5  -6  16       11.24       16.15      3.39 o
  -4  -6  16       12.58       16.28      3.67 o
  -3  -6  16       12.54       13.06      3.35 o
  -2  -6  16       20.11       27.99      4.10 o
  -1  -6  16       26.78       25.81      3.85 o
   0  -6  16        5.23        6.82      2.46 o
   1  -6  16       15.06       20.24      2.80 o
   2  -6  16        9.51        7.87      3.41 o
   3  -6  16        7.16        6.39      3.32 o
   4  -6  16        5.26        3.13      3.70 o
  -5  -5  16        0.75        2.62      4.12 o
  -4  -5  16        4.51        3.69      2.78 o
  -3  -5  16       79.80       77.36      5.78 o
  -2  -5  16       10.99        4.05      2.55 o
  -1  -5  16        8.48       12.64      3.36 o
   0  -5  16       12.31        9.72      2.63 o
   1  -5  16        6.65        8.01      2.43 o
   2  -5  16       31.56       25.21      3.80 o
   3  -5  16        0.01        0.42      2.75 o
  -6  -4  16       37.33       30.73      4.08 o
  -5  -4  16       10.37       10.64      3.60 o
  -4  -4  16        2.58        3.54      2.91 o
  -3  -4  16        6.60        9.39      7.12 o
  -2  -4  16        2.85       -2.39      2.39 o
  -1  -4  16        0.40       -1.55      1.55 o
   0  -4  16       15.97       14.06      2.96 o
   1  -4  16        0.27        3.04      3.56 o
   2  -4  16        2.00       -2.05      7.22 o
   3  -4  16        1.00        0.28      2.68 o
  -6  -3  16       74.42       61.26      5.93 o
  -5  -3  16       10.24        8.46      2.55 o
  -4  -3  16       14.77       13.29      3.27 o
  -3  -3  16       27.12       27.65      3.56 o
  -2  -3  16        0.08       -0.21      4.06 o
  -1  -3  16       12.19       12.82      2.08 o
   0  -3  16       17.99       16.91      2.94 o
   1  -3  16       10.26       10.54      1.98 o
   2  -3  16        6.35        6.30      4.32 o
   3  -3  16       15.52       11.41      4.39 o
  -6  -2  16        2.31        4.03      4.53 o
  -5  -2  16        7.66       10.24      3.21 o
  -4  -2  16       17.70       17.43      3.36 o
  -3  -2  16       22.60       21.45      2.92 o
  -2  -2  16        2.75        5.03      4.04 o
  -1  -2  16        9.92        7.99      2.14 o
   0  -2  16       12.25        9.53      2.34 o
   1  -2  16        8.06       10.39      7.07 o
   2  -2  16        0.55        2.99      2.23 o
  -6  -1  16       15.83       13.12      4.69 o
  -5  -1  16       25.44       27.50      3.94 o
  -4  -1  16        0.61        0.97      2.52 o
  -3  -1  16       44.74       46.96      4.19 o
  -2  -1  16        8.92       10.37      2.91 o
  -1  -1  16        0.13        0.17      2.15 o
   0  -1  16       28.97       24.06      3.56 o
   1  -1  16        0.49        2.93      3.47 o
   2  -1  16        3.18        2.98      3.97 o
  -6   0  16        0.12       -0.33      3.39 o
  -5   0  16       27.61       23.04      7.26 o
  -4   0  16       15.70       10.82      2.40 o
  -3   0  16       90.12       87.47     22.26 o
  -2   0  16      140.34      133.91      6.64 o
  -1   0  16       68.10       52.33      3.65 o
   0   0  16       55.13       42.65      3.54 o
   1   0  16        0.20       -2.40      2.40 o
  -5   1  16        4.24       -0.19     10.65 o
  -4   1  16        0.03        3.80      3.06 o
  -3   1  16       22.62       21.69      3.04 o
  -2   1  16       32.64       26.24      3.57 o
  -1   1  16        8.88        9.95      2.41 o
   0   1  16       51.97       49.36      8.16 o
   1   1  16       36.29       29.22      3.34 o
  -5   2  16        0.20       -1.56      3.19 o
  -4   2  16        0.61        0.15      3.05 o
  -3   2  16        0.25       -1.53      3.28 o
  -2   2  16        0.96        0.78      2.18 o
  -1   2  16       21.15       20.23      2.75 o
  -3   3  16        4.75        1.29      2.44 o
  -1  -9  17       51.97       45.08      5.66 o
   0  -9  17        0.60        0.14      1.93 o
   1  -9  17       75.82       58.26      5.40 o
  -2  -8  17        0.95       -3.26      3.26 o
  -1  -8  17       64.43       75.89      6.31 o
   0  -8  17        0.99        0.00      0.71 o
   1  -8  17       70.27       55.97      6.56 o
   2  -8  17        0.00        3.13      2.78 o
  -3  -7  17      134.40      105.64     24.76 o
  -2  -7  17       63.48       69.98      6.76 o
  -1  -7  17       15.12       15.95      4.44 o
   0  -7  17        1.24        3.99      3.40 o
   1  -7  17        0.59       -0.50      3.42 o
   2  -7  17       16.16       15.02      3.79 o
  -4  -6  17        1.20        2.56      4.18 o
  -3  -6  17       36.18       29.71     10.47 o
  -2  -6  17      150.54      150.26      9.50 o
  -1  -6  17       32.90       41.76      5.01 o
   0  -6  17        3.31        5.25      3.21 o
   1  -6  17        3.01       -3.04      3.26 o
   2  -6  17       59.34       47.14      5.32 o
  -4  -5  17        5.49        7.09      2.92 o
  -3  -5  17        9.58       10.74      4.75 o
  -2  -5  17      228.41      257.84     15.69 o
  -1  -5  17       12.00       13.24      3.19 o
   0  -5  17       12.53       22.18      4.05 o
   1  -5  17       27.22       25.30      4.58 o
   2  -5  17        3.02        0.64      2.91 o
  -4  -4  17        5.73        8.25      4.45 o
  -3  -4  17        4.36        8.25      4.41 o
  -2  -4  17       29.35       35.68      5.03 o
  -1  -4  17        1.36       -1.77      4.04 o
   0  -4  17        8.39        8.94      3.43 o
   1  -4  17       54.36       56.72      6.22 o
   2  -4  17       40.16       41.65      5.98 o
  -4  -3  17       11.39        5.51     10.39 o
  -3  -3  17        0.03       -1.95      1.95 o
  -2  -3  17        0.43       -2.00      2.00 o
  -1  -3  17        0.00        0.42      2.99 o
   0  -3  17       10.79        7.04      4.20 o
   1  -3  17       30.62       27.99      4.19 o
  -4  -2  17        8.78       16.15      3.98 o
  -3  -2  17       41.60       34.31      3.11 o
  -2  -2  17       20.51       28.35      2.82 o
  -1  -2  17        7.09        6.00      2.83 o
   0  -2  17        5.36        7.64      3.22 o
   1  -2  17        3.46       -2.05      4.24 o
  -4  -1  17       50.08       51.64     11.17 o
  -3  -1  17        0.26       -5.17      9.09 o
  -2  -1  17       44.84       39.53      3.51 o
  -1  -1  17       46.11       37.03      3.61 o
   0  -1  17       10.28        7.46      2.49 o
  -4   0  17        2.37        0.73      2.38 o
  -3   0  17        2.25        0.57      3.17 o
  -2   0  17        1.79        2.10      2.07 o
  -1   0  17       59.50       41.47      4.08 o
 
